# Supplementary material for: The tiger beetles (Coleoptera, Cicindelidae) of the southern Levant and adjacent territories: from cybertaxonomy to conservation biology
Source: Zookeys. 2018 Feb 5;(734):43–103. doi: 10.3897/zookeys.734.21989 (PMC5904327; doi:10.3897/zookeys.734.21989)
Supplement: XML Treatment for Grammognatha euphratica [file zookeys.734.21989-treatment1.xml]

<!DOCTYPE tp:taxon-treatment
  PUBLIC "-//TaxonX//DTD Taxonomic Treatment Publishing DTD v0 20100105//EN" "tax-treatment-NSO.dtd">
<tp:taxon-treatment xmlns:tp="http://www.plazi.org/taxpub"><tp:treatment-meta><kwd-group><label>Taxon classification</label><kwd><named-content xmlns:xlink="http://www.w3.org/1999/xlink" content-type="kingdom">Animalia</named-content></kwd><kwd><named-content xmlns:xlink="http://www.w3.org/1999/xlink" content-type="order">Coleoptera</named-content></kwd><kwd><named-content xmlns:xlink="http://www.w3.org/1999/xlink" content-type="family">Cicindelidae</named-content></kwd></kwd-group><mixed-citation publication-type="journal"><person-group><name><surname>Assmann</surname><given-names>Thorsten</given-names></name><name><surname>Boutaud</surname><given-names>Estève</given-names></name><name><surname>Buse</surname><given-names>Jörn</given-names></name><name><surname>Gebert</surname><given-names>Jörg</given-names></name><name><surname>Drees</surname><given-names>Claudia</given-names></name><name><surname>Friedman</surname><given-names>Ariel-Leib-Leonid</given-names></name><name><surname>Khoury</surname><given-names>Fares</given-names></name><name><surname>Marcus</surname><given-names>Tamar</given-names></name><name><surname>Orbach</surname><given-names>Eylon</given-names></name><name><surname>Ittai Renan</surname><given-names/></name><name><surname>Schmidt</surname><given-names>Constantin</given-names></name><name><surname>Zumstein</surname><given-names>Pascale</given-names></name></person-group><article-title>The tiger beetles (<tp:taxon-name><tp:taxon-name-part taxon-name-part-type="order">Coleoptera</tp:taxon-name-part></tp:taxon-name>, <tp:taxon-name><tp:taxon-name-part taxon-name-part-type="family">Cicindelidae</tp:taxon-name-part></tp:taxon-name>) of the southern Levant and adjacent territories: from cybertaxonomy to conservation biology</article-title><source>Zookeys</source><day>5</day><month>2</month><year>2018</year><volume>2018</volume><issue>734</issue><fpage>43</fpage><lpage>103</lpage><pub-id pub-id-type="doi">10.3897/zookeys.734.21989</pub-id></mixed-citation></tp:treatment-meta><tp:nomenclature><label>1.</label><tp:taxon-name>
              <tp:taxon-name-part taxon-name-part-type="genus" reg="Grammognatha">Grammognatha</tp:taxon-name-part>
              <tp:taxon-name-part taxon-name-part-type="species" reg="euphratica">euphratica</tp:taxon-name-part>
            </tp:taxon-name><tp:taxon-authority>(Dejean, 1822)</tp:taxon-authority></tp:nomenclature><tp:treatment-sec sec-type="habitat" id="SECID0E5XBG"><title>Habitat.</title><p>In salty habitats, on the Mediterranean coast in marshlands (often with <italic><tp:taxon-name><tp:taxon-name-part taxon-name-part-type="genus" reg="Anthrocnemum">Anthrocnemum</tp:taxon-name-part></tp:taxon-name></italic>). Around the Dead Sea and in the Arava Valley in salty wetlands and in date palm plantations (own observations). Nocturnal. Attracted by light.</p></tp:treatment-sec><tp:treatment-sec sec-type="phenology" id="SECID0ELYBG"><title>Phenology.</title><p>Teneral individuals in early spring (Cyprus: February), adults are active until approximately November (own observations). The number of eggs laid per females in a laboratory experiment ranges from 3 to 25 (<xref ref-type="bibr" rid="B16">Aydın 2011a</xref>), which is relatively low for an insect.</p></tp:treatment-sec><tp:treatment-sec sec-type="distribution" id="SECID0EVYBG"><title>Distribution range.</title><p>From southern Spain, Morocco and Sardinia to Central Asia (<xref ref-type="bibr" rid="B28">Cassola 1981</xref>; <xref ref-type="bibr" rid="B32">Cassola et al. 2014</xref>; <xref ref-type="bibr" rid="B45">Franzen 2001b</xref>; <xref ref-type="bibr" rid="B49">Franzen and Gigli 2003</xref>; <xref ref-type="bibr" rid="B94">Putchkov and Matalin 2003</xref>, <xref ref-type="bibr" rid="B95">2017</xref>).</p></tp:treatment-sec><tp:treatment-sec sec-type="distribution" id="SECID0ETZBG"><title>Distribution in the southern Levant.</title><p>Mediterranean Sea coast of the Sinai Peninsula (eastwards to El-Arish) and close to Haifa (Atlit); Red Sea coast of the Sinai Peninsula (incl. near Eilat); in the Dead Sea area (especially in the swamps south of the Dead Sea) and in the Arava Valley (<xref ref-type="bibr" rid="B45">Franzen 2001b</xref>; <xref ref-type="bibr" rid="B87">Nussbaum 1987</xref>). <xref ref-type="bibr" rid="B94">Putchkov and Matalin (2003</xref>, <xref ref-type="bibr" rid="B95">2017</xref>) list the species for Jordan. <xref ref-type="bibr" rid="B85">Nasir and Katbeh-Bader (2017)</xref> cited <xref ref-type="bibr" rid="B94">Putchkov and Matalin (2003)</xref>, but do not know a record from Jordan. We do not know of any verifiable record from this period. Our record for Jordan: “29.03.2016, Pot Ash City environs, Dead Sea (Tamarisk bushes), saltmarshes, close to the edge of the sink holes in mud clefts” (<abbrev xmlns:xlink="http://www.w3.org/1999/xlink" xlink:title="Working collection Gebert, Dresden, Germany" id="ABBRID0ER1BG" xlink:type="simple">CGD</abbrev>).</p></tp:treatment-sec><tp:treatment-sec sec-type="Taxonomic notes" id="SECID0EV1BG"><title>Taxonomic notes.</title><p>
              <italic><tp:taxon-name><tp:taxon-name-part taxon-name-part-type="genus" reg="Grammognatha">Grammognatha</tp:taxon-name-part></tp:taxon-name></italic> Motschulsky, 1850 is frequently ranked as a subgenus of <italic><tp:taxon-name><tp:taxon-name-part taxon-name-part-type="genus" reg="Megacephala">Megacephala</tp:taxon-name-part></tp:taxon-name></italic> Latreille, 1802, but see <xref ref-type="bibr" rid="B55">Gillett (2009)</xref>. Darker colored morphs occur frequently in the Dead Sea region and resemble the eastern subspecies <tp:taxon-name><tp:taxon-name-part taxon-name-part-type="genus" reg="Grammognatha"/><tp:taxon-name-part taxon-name-part-type="subspecies" reg="armenica">armenica</tp:taxon-name-part></tp:taxon-name> (Laporte de Castelnau, 1834) which occurs westwards to Iran. The dark form also occurs on the Mediterranean Sea coast, though it is rare.</p></tp:treatment-sec><tp:treatment-sec sec-type="Conservation" id="SECID0E32BG"><title>Conservation.</title><p>Endangered in Israel. The species is sensitive to disturbances (drainage of habitats, cattle grazing, etc.) (<xref ref-type="bibr" rid="B17">Aydın 2011b</xref>). The populations found along the Mediterranean coast of Israel are in decline, and there is only one known new record in the last two decades (Atlit, late May 2012, record in collection Aligi Bandinelli). Numerous habitats have been destroyed in the Dead Sea region, but the species can sometimes be found in date palm plantations.</p><!--PageBreak--></tp:treatment-sec><ref-list><ref id="B16"><mixed-citation xmlns:xlink="http://www.w3.org/1999/xlink" xlink:type="simple">
          <person-group><name name-style="western"><surname>Aydın</surname><given-names>G</given-names></name></person-group> (<year>2011a</year>) <article-title>Some morphological and biological features of <tp:taxon-name><tp:taxon-name-part taxon-name-part-type="genus">Megacephala</tp:taxon-name-part> (<tp:taxon-name-part taxon-name-part-type="subgenus">Grammognatha</tp:taxon-name-part>) <tp:taxon-name-part taxon-name-part-type="species">euphratica</tp:taxon-name-part> <tp:taxon-name-part taxon-name-part-type="subspecies">euphratica</tp:taxon-name-part></tp:taxon-name> Latreille and Dejean, 1822 (<tp:taxon-name><tp:taxon-name-part taxon-name-part-type="order">Coleoptera</tp:taxon-name-part></tp:taxon-name>: <tp:taxon-name><tp:taxon-name-part taxon-name-part-type="family">Cicindelidae</tp:taxon-name-part></tp:taxon-name>).</article-title> <source>African Journal of Biotechnology</source> <volume>10</volume>: <fpage>8529</fpage>–<lpage>8532</lpage>. <ext-link xlink:type="simple" ext-link-type="doi" xlink:href="10.5897/AJB11.482">https://doi.org/10.5897/AJB11.482</ext-link></mixed-citation></ref><ref id="B28"><mixed-citation xmlns:xlink="http://www.w3.org/1999/xlink" xlink:type="simple">
          <person-group><name name-style="western"><surname>Cassola</surname><given-names>F</given-names></name></person-group> (<year>1981</year>) <article-title>Studie sui Cicindelidi XXXVII: Una notevole aggiunta alla fauna di Creta: <italic><tp:taxon-name><tp:taxon-name-part taxon-name-part-type="genus">Megacephala</tp:taxon-name-part> <tp:taxon-name-part taxon-name-part-type="species">euphratica</tp:taxon-name-part></tp:taxon-name></italic> Dejean (<tp:taxon-name><tp:taxon-name-part taxon-name-part-type="order">Coleoptera</tp:taxon-name-part></tp:taxon-name>, <tp:taxon-name><tp:taxon-name-part taxon-name-part-type="family">Cicindelidae</tp:taxon-name-part></tp:taxon-name>).</article-title> <source>Fragmenta Entomologica</source> <volume>16</volume>: <fpage>25</fpage>–<lpage>30</lpage>.</mixed-citation></ref><ref id="B32"><mixed-citation xmlns:xlink="http://www.w3.org/1999/xlink" xlink:type="simple">
          <person-group><name name-style="western"><surname>Cassola</surname><given-names>F</given-names></name><name name-style="western"><surname>Richoux</surname><given-names>P</given-names></name><name name-style="western"><surname>Bonneau</surname><given-names>P</given-names></name></person-group> (<year>2014</year>) <article-title><italic><tp:taxon-name><tp:taxon-name-part taxon-name-part-type="genus">Grammognatha</tp:taxon-name-part> <tp:taxon-name-part taxon-name-part-type="species">euphratica</tp:taxon-name-part> <tp:taxon-name-part taxon-name-part-type="subspecies">euphratica</tp:taxon-name-part></tp:taxon-name></italic> (Dejean, 1822) nell’isola di S. Antioco (Sardegna), nuova vistosa specie che si aggiunge alla fauna d’Italia (<tp:taxon-name><tp:taxon-name-part taxon-name-part-type="order">Coleoptera</tp:taxon-name-part></tp:taxon-name>: <tp:taxon-name><tp:taxon-name-part taxon-name-part-type="family">Cicindelidae</tp:taxon-name-part></tp:taxon-name>).</article-title> <source>Bollettino della Societa Entomologica Italiana</source> <volume>146</volume>: <fpage>7</fpage>–<lpage>9</lpage>.</mixed-citation></ref><ref id="B45"><mixed-citation xmlns:xlink="http://www.w3.org/1999/xlink" xlink:type="simple">
          <person-group><name name-style="western"><surname>Franzen</surname><given-names>M</given-names></name></person-group> (<year>2001b</year>) <article-title>Distribution of the tiger beetle <tp:taxon-name><tp:taxon-name-part taxon-name-part-type="genus">Megacephala</tp:taxon-name-part> (<tp:taxon-name-part taxon-name-part-type="subgenus">Grammognatha</tp:taxon-name-part>) <tp:taxon-name-part taxon-name-part-type="species">euphratica</tp:taxon-name-part></tp:taxon-name> in Egypt, the Middle East and Central Asia (<tp:taxon-name><tp:taxon-name-part taxon-name-part-type="order">Coleoptera</tp:taxon-name-part></tp:taxon-name>: <tp:taxon-name><tp:taxon-name-part taxon-name-part-type="family">Cicindelidae</tp:taxon-name-part></tp:taxon-name>).</article-title> <source>Zoology in the Middle East</source> <volume>22</volume>: <fpage>87</fpage>–<lpage>93</lpage>. <ext-link xlink:type="simple" ext-link-type="doi" xlink:href="10.1080/09397140.2001.10637852">https://doi.org/10.1080/09397140.2001.10637852</ext-link></mixed-citation></ref><ref id="B49"><mixed-citation xmlns:xlink="http://www.w3.org/1999/xlink" xlink:type="simple">
          <person-group><name name-style="western"><surname>Franzen</surname><given-names>M</given-names></name><name name-style="western"><surname>Gigli</surname><given-names>M</given-names></name></person-group> (<year>2003</year>) <article-title>Rediscovery of the tiger beetle <italic><tp:taxon-name><tp:taxon-name-part taxon-name-part-type="genus">Megacephala</tp:taxon-name-part> <tp:taxon-name-part taxon-name-part-type="species">euphratica</tp:taxon-name-part></tp:taxon-name></italic> on Cyprus (<tp:taxon-name><tp:taxon-name-part taxon-name-part-type="order">Coleoptera</tp:taxon-name-part></tp:taxon-name>: <tp:taxon-name><tp:taxon-name-part taxon-name-part-type="family">Cicindelidae</tp:taxon-name-part></tp:taxon-name>).</article-title> <source>Zoology in the Middle East</source> <volume>28</volume>: <fpage>127</fpage>–<lpage>128</lpage>. <ext-link xlink:type="simple" ext-link-type="doi" xlink:href="10.1080/09397140.2003.10637963">https://doi.org/10.1080/09397140.2003.10637963</ext-link></mixed-citation></ref><ref id="B94"><mixed-citation xmlns:xlink="http://www.w3.org/1999/xlink" xlink:type="simple">
          <person-group><name name-style="western"><surname>Putchkov</surname><given-names>AV</given-names></name><name name-style="western"><surname>Matalin</surname><given-names>AV</given-names></name></person-group> (<year>2003</year>) <article-title>Subfamily <tp:taxon-name><tp:taxon-name-part taxon-name-part-type="subfamily">Cicindelinae</tp:taxon-name-part></tp:taxon-name>.</article-title> In: <person-group><name name-style="western"><surname>Löbl</surname><given-names>I</given-names></name><name name-style="western"><surname>Smetana</surname><given-names>A</given-names></name></person-group> (<role>Eds</role>) <issue-title>Catalogue of Palaearctic Coleoptera Volume 1 Archostemata - Myxophaga - Adephaga.</issue-title> <source>Apollo Books, Stenstrup</source>, <fpage>99</fpage>–<lpage>118</lpage>.</mixed-citation></ref><ref id="B95"><mixed-citation xmlns:xlink="http://www.w3.org/1999/xlink" xlink:type="simple">
          <person-group><name name-style="western"><surname>Putchkov</surname><given-names>AV</given-names></name><name name-style="western"><surname>Matalin</surname><given-names>AV</given-names></name></person-group> (<year>2017</year>) <article-title>Subfamily <tp:taxon-name><tp:taxon-name-part taxon-name-part-type="subfamily">Cicindelinae</tp:taxon-name-part></tp:taxon-name>.</article-title> In: <person-group><name name-style="western"><surname>Löbl</surname><given-names>I</given-names></name><name name-style="western"><surname>Löbl</surname><given-names>D</given-names></name></person-group> (<role>Eds</role>) <issue-title>Catalogue of Palaearctic Coleoptera Volume 1 Archostemata - Myxophaga - Adephaga.</issue-title> <source>Apollo Books, Stenstrup</source>, <fpage>217</fpage>–<lpage>249</lpage>.</mixed-citation></ref><ref id="B87"><mixed-citation xmlns:xlink="http://www.w3.org/1999/xlink" xlink:type="simple">
          <person-group><name name-style="western"><surname>Nussbaum</surname><given-names>Y</given-names></name></person-group> (<year>1987</year>) <article-title>Tiger beetles of Israel and Sinai (<tp:taxon-name><tp:taxon-name-part taxon-name-part-type="order">Coleoptera</tp:taxon-name-part></tp:taxon-name>: <tp:taxon-name><tp:taxon-name-part taxon-name-part-type="family">Cicindelidae</tp:taxon-name-part></tp:taxon-name>).</article-title> <source>YES Quarterly</source> <volume>4</volume>: <fpage>7</fpage>–<lpage>15</lpage>.</mixed-citation></ref><ref id="B85"><mixed-citation xmlns:xlink="http://www.w3.org/1999/xlink" xlink:type="simple">
          <person-group><name name-style="western"><surname>Nasir</surname><given-names>WM</given-names></name><name name-style="western"><surname>Katbeh-Bader</surname><given-names>A</given-names></name></person-group> (<year>2017</year>) <article-title>Annotated checklist of the ground beetles (<tp:taxon-name><tp:taxon-name-part taxon-name-part-type="order">Coleoptera</tp:taxon-name-part></tp:taxon-name>: <tp:taxon-name><tp:taxon-name-part taxon-name-part-type="family">Carabidae</tp:taxon-name-part></tp:taxon-name>) of Jordan.</article-title> <source>Zoology and Ecology</source> <volume>27</volume>: <fpage>269</fpage>–<lpage>291</lpage>. <ext-link xlink:type="simple" ext-link-type="doi" xlink:href="10.1080/21658005.2017.1400217">https://doi.org/10.1080/21658005.2017.1400217</ext-link></mixed-citation></ref><ref id="B55"><mixed-citation xmlns:xlink="http://www.w3.org/1999/xlink" xlink:type="simple">
          <person-group><name name-style="western"><surname>Gillett</surname><given-names>MPT</given-names></name></person-group> (<year>2009</year>) New status for the tiger beetle <italic><tp:taxon-name><tp:taxon-name-part taxon-name-part-type="genus">Grammognatha</tp:taxon-name-part> <tp:taxon-name-part taxon-name-part-type="species">euphratica</tp:taxon-name-part></tp:taxon-name></italic> (Latreille and Dejean, 1822), formerly included in the genus <italic><tp:taxon-name><tp:taxon-name-part taxon-name-part-type="genus">Megacephala</tp:taxon-name-part></tp:taxon-name></italic> Latreille, 1802 (<tp:taxon-name><tp:taxon-name-part taxon-name-part-type="order">Coleoptera</tp:taxon-name-part></tp:taxon-name>: <tp:taxon-name><tp:taxon-name-part taxon-name-part-type="family">Cicindelidae</tp:taxon-name-part></tp:taxon-name>: sub-tribe <tp:taxon-name><tp:taxon-name-part taxon-name-part-type="subtribe">Megacephalina</tp:taxon-name-part></tp:taxon-name>). Tribulus 18: 65.</mixed-citation></ref><ref id="B17"><mixed-citation xmlns:xlink="http://www.w3.org/1999/xlink" xlink:type="simple">
          <person-group><name name-style="western"><surname>Aydın</surname><given-names>G</given-names></name></person-group> (<year>2011b</year>) <article-title>Vulnerability of <tp:taxon-name><tp:taxon-name-part taxon-name-part-type="genus">Megacephala</tp:taxon-name-part> (<tp:taxon-name-part taxon-name-part-type="subgenus">Grammognatha</tp:taxon-name-part>) <tp:taxon-name-part taxon-name-part-type="species">euphratica</tp:taxon-name-part> <tp:taxon-name-part taxon-name-part-type="subspecies">euphratica</tp:taxon-name-part></tp:taxon-name> Latreille and Dejean, 1822 (<tp:taxon-name><tp:taxon-name-part taxon-name-part-type="order">Coleoptera</tp:taxon-name-part></tp:taxon-name>: <tp:taxon-name><tp:taxon-name-part taxon-name-part-type="family">Cicindelidae</tp:taxon-name-part></tp:taxon-name>) in natural and disturbed salt marsh and salt meadow habitats in Turkey.</article-title> <source>African Journal of Biotechnology</source> <volume>10</volume>: <fpage>5692</fpage>–<lpage>5696</lpage>.</mixed-citation></ref></ref-list></tp:taxon-treatment>
