# Supplementary material for: The tiger beetles (Coleoptera, Cicindelidae) of the southern Levant and adjacent territories: from cybertaxonomy to conservation biology
Source: Zookeys. 2018 Feb 5;(734):43–103. doi: 10.3897/zookeys.734.21989 (PMC5904327; doi:10.3897/zookeys.734.21989)
Supplement: XML Treatment for Cicindela javetii [file zookeys.734.21989-treatment2.xml]

<!DOCTYPE tp:taxon-treatment
  PUBLIC "-//TaxonX//DTD Taxonomic Treatment Publishing DTD v0 20100105//EN" "tax-treatment-NSO.dtd">
<tp:taxon-treatment xmlns:tp="http://www.plazi.org/taxpub"><tp:treatment-meta><kwd-group><label>Taxon classification</label><kwd><named-content xmlns:xlink="http://www.w3.org/1999/xlink" content-type="kingdom">Animalia</named-content></kwd><kwd><named-content xmlns:xlink="http://www.w3.org/1999/xlink" content-type="order">Coleoptera</named-content></kwd><kwd><named-content xmlns:xlink="http://www.w3.org/1999/xlink" content-type="family">Cicindelidae</named-content></kwd></kwd-group><mixed-citation publication-type="journal"><person-group><name><surname>Assmann</surname><given-names>Thorsten</given-names></name><name><surname>Boutaud</surname><given-names>Estève</given-names></name><name><surname>Buse</surname><given-names>Jörn</given-names></name><name><surname>Gebert</surname><given-names>Jörg</given-names></name><name><surname>Drees</surname><given-names>Claudia</given-names></name><name><surname>Friedman</surname><given-names>Ariel-Leib-Leonid</given-names></name><name><surname>Khoury</surname><given-names>Fares</given-names></name><name><surname>Marcus</surname><given-names>Tamar</given-names></name><name><surname>Orbach</surname><given-names>Eylon</given-names></name><name><surname>Ittai Renan</surname><given-names/></name><name><surname>Schmidt</surname><given-names>Constantin</given-names></name><name><surname>Zumstein</surname><given-names>Pascale</given-names></name></person-group><article-title>The tiger beetles (<tp:taxon-name><tp:taxon-name-part taxon-name-part-type="order">Coleoptera</tp:taxon-name-part></tp:taxon-name>, <tp:taxon-name><tp:taxon-name-part taxon-name-part-type="family">Cicindelidae</tp:taxon-name-part></tp:taxon-name>) of the southern Levant and adjacent territories: from cybertaxonomy to conservation biology</article-title><source>Zookeys</source><day>5</day><month>2</month><year>2018</year><volume>2018</volume><issue>734</issue><fpage>43</fpage><lpage>103</lpage><pub-id pub-id-type="doi">10.3897/zookeys.734.21989</pub-id></mixed-citation></tp:treatment-meta><tp:nomenclature><label>2.</label><tp:taxon-name>
              <tp:taxon-name-part taxon-name-part-type="genus" reg="Cicindela">Cicindela</tp:taxon-name-part>
              <tp:taxon-name-part taxon-name-part-type="species" reg="javetii">javetii</tp:taxon-name-part>
            </tp:taxon-name><tp:taxon-authority>Chaudoir, 1861</tp:taxon-authority></tp:nomenclature><tp:treatment-sec sec-type="habitat" id="SECID0EL4BG"><title>Habitat.</title><p>Open habitats with dwarf shrubs and bare ground, mostly on loamy soils (own observations and Chikatunov pers. comm.), also in quarries. Israeli records from about 1000 m a.s.l. upwards, in Lebanon up to about 2200 m a.s.l. Diurnal.</p></tp:treatment-sec><tp:treatment-sec sec-type="phenology" id="SECID0EQ4BG"><title>Phenology.</title><p>Adults found mainly in May (April to June, own observation, <xref ref-type="bibr" rid="B82">Matalin and Chikatunov 2016</xref>). No verifiable records for the long activity period reported by <xref ref-type="bibr" rid="B87">Nussbaum (1987)</xref>.</p></tp:treatment-sec><tp:treatment-sec sec-type="distribution" id="SECID0E54BG"><title>Distribution range.</title><p>Southern Turkey, Lebanon, southwestern Syria, and northern Israel (<xref ref-type="bibr" rid="B35">Deuve 2011</xref>).</p></tp:treatment-sec><tp:treatment-sec sec-type="distribution" id="SECID0EI5BG"><title>Distribution in the southern Levant.</title><p>Some records have been published by <xref ref-type="bibr" rid="B35">Deuve (2011)</xref>. In Israel the species is only known from two areas: Mount Hermon (in the surrounding of Majdal-Shams) and from Mount Meron (<xref ref-type="bibr" rid="B87">Nussbaum 1987</xref>).</p></tp:treatment-sec><tp:treatment-sec sec-type="Taxonomic notes" id="SECID0EW5BG"><title>Taxonomic notes.</title><p>The <italic><tp:taxon-name><tp:taxon-name-part taxon-name-part-type="genus" reg="Cicindela">C.</tp:taxon-name-part> <tp:taxon-name-part taxon-name-part-type="species" reg="campestris">campestris</tp:taxon-name-part></tp:taxon-name></italic> Linné, 1758 group in Asia Minor and the Middle East has been the object of recent studies (e.g. <xref ref-type="bibr" rid="B35">Deuve 2011</xref>; <xref ref-type="bibr" rid="B47">Franzen 2007</xref>; <xref ref-type="bibr" rid="B82">Matalin and Chikatunov 2016</xref>), but the taxonomic status of some populations has not yet been completely resolved. We agree with <xref ref-type="bibr" rid="B20">Azadbakhsh and Nozari (2015)</xref> that this entire tiger beetle group from South-west Asia needs to undergo revision. We believe that morphometric and molecular studies are necessary to solve the actual taxonomic and systematic problems of this group. Moreover, large amounts of material are needed for studies as the morphometric variability within populations is large (<xref ref-type="bibr" rid="B47">Franzen 2007</xref>).</p><p>Following <xref ref-type="bibr" rid="B35">Deuve (2011</xref>: 136) the specimens from Israel belong to <italic><tp:taxon-name><tp:taxon-name-part taxon-name-part-type="genus" reg="Cicindela">C.</tp:taxon-name-part> <tp:taxon-name-part taxon-name-part-type="species" reg="javetii">javetii</tp:taxon-name-part> <tp:taxon-name-part taxon-name-part-type="subspecies" reg="azari">azari</tp:taxon-name-part></tp:taxon-name></italic> Deuve, 2011. Two further subspecies occur from Turkey to Lebanon and Syria: <italic><tp:taxon-name><tp:taxon-name-part taxon-name-part-type="genus" reg="Cicindela">C.</tp:taxon-name-part> <tp:taxon-name-part taxon-name-part-type="species" reg="javetii">j.</tp:taxon-name-part> <tp:taxon-name-part taxon-name-part-type="subspecies" reg="thughurica">thughurica</tp:taxon-name-part></tp:taxon-name></italic> Franzen, 2007 and the nominate subspecies. The taxon <italic><tp:taxon-name><tp:taxon-name-part taxon-name-part-type="genus" reg="Cicindela"/><tp:taxon-name-part taxon-name-part-type="species" reg="thughurica">thughurica</tp:taxon-name-part></tp:taxon-name></italic> (Fig. <xref ref-type="fig" rid="F6">10</xref>) described from southern Turkey, has been also recorded from south-western Syria (Bludan, north-west of Damascus) (<xref ref-type="bibr" rid="B15">Avgin and Wiesner 2009</xref>). The given site is close to the Israeli border. The existence of two subspecies of this flight-active species in this small geographic area seems unlikely. Moreover, the elytral pattern, one of the main characters to distinguish the subspecies, is not constant but varies even within a given population clearly (Figs <xref ref-type="fig" rid="F6">8</xref>, <xref ref-type="fig" rid="F6">9</xref>).</p><p>The very similar species <italic><tp:taxon-name><tp:taxon-name-part taxon-name-part-type="genus" reg="Cicindela">C.</tp:taxon-name-part> <tp:taxon-name-part taxon-name-part-type="species" reg="herbacea">herbacea</tp:taxon-name-part></tp:taxon-name></italic> occurs from Lebanon and Syria to Iran including several populations and described subspecies (<xref ref-type="bibr" rid="B35">Deuve 2011</xref>; <xref ref-type="bibr" rid="B36">2012</xref>). The separation of these two species may be possible using male genitalia. Deuve emphasized the size and external shape of median lobe of aedeagus (cf. Figs <xref ref-type="fig" rid="F10">24</xref>–<xref ref-type="fig" rid="F12">30</xref> in <xref ref-type="bibr" rid="B35">Deuve 2011</xref>). <xref ref-type="bibr" rid="B82">Matalin and Chikatunov (2016)</xref> also emphasized the length of the median lobe as a distinguishing character. However, we have specimens from northern Lebanon (Les Cedres, Bcharre) in which the median lobe is shorter than indicated by the latter authors. Also the external shape of the median lobe of both species, <italic><tp:taxon-name><tp:taxon-name-part taxon-name-part-type="genus" reg="Cicindela">C.</tp:taxon-name-part> <tp:taxon-name-part taxon-name-part-type="species" reg="herbacea">herbacea</tp:taxon-name-part></tp:taxon-name></italic> and <italic><tp:taxon-name><tp:taxon-name-part taxon-name-part-type="genus" reg="Cicindela">C.</tp:taxon-name-part> <tp:taxon-name-part taxon-name-part-type="species" reg="javetii">javetii</tp:taxon-name-part></tp:taxon-name></italic>, varies greatly, even within a population (e.g. Bludan, Antilebanon, 1700–2300m, Fig. <xref ref-type="fig" rid="F15">39</xref>), and not only between the populations of <italic><tp:taxon-name><tp:taxon-name-part taxon-name-part-type="genus" reg="Cicindela"/><tp:taxon-name-part taxon-name-part-type="species" reg="javetii">javetii</tp:taxon-name-part></tp:taxon-name></italic> (cf. <xref ref-type="bibr" rid="B35">Deuve 2011</xref>). However, the median lobe of <italic><tp:taxon-name><tp:taxon-name-part taxon-name-part-type="genus" reg="Cicindela"/><tp:taxon-name-part taxon-name-part-type="species" reg="javetii">javetii</tp:taxon-name-part></tp:taxon-name></italic> is in general more bent than that of <italic><tp:taxon-name><tp:taxon-name-part taxon-name-part-type="genus" reg="Cicindela"/><tp:taxon-name-part taxon-name-part-type="species" reg="herbacea">herbacea</tp:taxon-name-part></tp:taxon-name></italic>. Although the ventro-lateral bladders of the median lobes (<xref ref-type="bibr" rid="B82">Matalin and Chikatunov 2016</xref>) differ between the two species, they are not a useful character for identification as the procedure of <!--PageBreak-->evagination of the internal sac is not feasible for many entomologists. However, clear differences in the ratio internal sac to aedeagus length can usually be seen in embedded median lobes of aedeagus (Fig. <xref ref-type="fig" rid="F15">39</xref>).</p><fig id="F15" position="float" orientation="portrait"><label>Figure 39.</label><caption><p>Median lobes of the aedeagus of <italic><tp:taxon-name><tp:taxon-name-part taxon-name-part-type="genus" reg="Cicindela">Cicindela</tp:taxon-name-part></tp:taxon-name> species</italic>: <bold>a, b</bold> <italic><tp:taxon-name><tp:taxon-name-part taxon-name-part-type="genus" reg="Cicindela">C.</tp:taxon-name-part> <tp:taxon-name-part taxon-name-part-type="species" reg="javetii">javetii</tp:taxon-name-part></tp:taxon-name></italic> and <bold>c</bold> <italic><tp:taxon-name><tp:taxon-name-part taxon-name-part-type="genus" reg="Cicindela">C.</tp:taxon-name-part> <tp:taxon-name-part taxon-name-part-type="species" reg="herbacea">herbacea</tp:taxon-name-part></tp:taxon-name></italic>.</p></caption><graphic xmlns:xlink="http://www.w3.org/1999/xlink" xlink:href="zookeys-734-043-g014.jpg" position="float" orientation="portrait" xlink:type="simple" id="oo_183620.jpg"/></fig><p>The body lengths of <italic><tp:taxon-name><tp:taxon-name-part taxon-name-part-type="genus" reg="Cicindela">C.</tp:taxon-name-part> <tp:taxon-name-part taxon-name-part-type="species" reg="javetii">javetii</tp:taxon-name-part></tp:taxon-name></italic> and <italic><tp:taxon-name><tp:taxon-name-part taxon-name-part-type="genus" reg="Cicindela">C.</tp:taxon-name-part> <tp:taxon-name-part taxon-name-part-type="species" reg="herbacea">herbacea</tp:taxon-name-part></tp:taxon-name></italic> are not a good diagnostic character as the specimens in our collections show a stronger overlap than expected based in <xref ref-type="bibr" rid="B35">Deuve (2011)</xref>. <!--PageBreak-->However, the proportion of the pronotum as described by <xref ref-type="bibr" rid="B82">Matalin and Chikatunov (2016)</xref> seems to be a good character for the identification of the two species.</p><p>As <italic><tp:taxon-name><tp:taxon-name-part taxon-name-part-type="genus" reg="Cicindela">C.</tp:taxon-name-part> <tp:taxon-name-part taxon-name-part-type="species" reg="javetii">javetii</tp:taxon-name-part></tp:taxon-name></italic> has recently been recognized as a species, the specimens from Israel are listed under the species names <italic><tp:taxon-name><tp:taxon-name-part taxon-name-part-type="genus" reg="Cicindela">C.</tp:taxon-name-part> <tp:taxon-name-part taxon-name-part-type="species" reg="campestris">campestris</tp:taxon-name-part></tp:taxon-name></italic> or <italic><tp:taxon-name><tp:taxon-name-part taxon-name-part-type="genus" reg="Cicindela">C.</tp:taxon-name-part> <tp:taxon-name-part taxon-name-part-type="species" reg="herbacea">herbacea</tp:taxon-name-part></tp:taxon-name></italic> (e.g. <xref ref-type="bibr" rid="B87">Nussbaum 1987</xref>; <xref ref-type="bibr" rid="B105">Valdenberg 1983</xref>). The specimens from South-west Syria are published under the taxon names <italic><tp:taxon-name><tp:taxon-name-part taxon-name-part-type="genus" reg="Cicindela"/><tp:taxon-name-part taxon-name-part-type="species" reg="herbacea">herbacea</tp:taxon-name-part></tp:taxon-name></italic> and <italic><tp:taxon-name><tp:taxon-name-part taxon-name-part-type="genus" reg="Cicindela"/><tp:taxon-name-part taxon-name-part-type="species" reg="thughurica">thughurica</tp:taxon-name-part></tp:taxon-name></italic> (e.g. <xref ref-type="bibr" rid="B15">Avgin and Wiesner 2009</xref>). <xref ref-type="bibr" rid="B93">Ptashkovsky (2013)</xref> included a photograph of <italic><tp:taxon-name><tp:taxon-name-part taxon-name-part-type="genus" reg="Cicindela">C.</tp:taxon-name-part> <tp:taxon-name-part taxon-name-part-type="species" reg="herbacea">herbacea</tp:taxon-name-part></tp:taxon-name></italic>, but it is unlikely that this specimen was collected in Israel.</p><p>The correct name of the taxon is <italic><tp:taxon-name><tp:taxon-name-part taxon-name-part-type="genus" reg="Cicindela"/><tp:taxon-name-part taxon-name-part-type="species" reg="javetii">javetii</tp:taxon-name-part></tp:taxon-name></italic> (<xref ref-type="bibr" rid="B33">Chaudoir 1861</xref>: 1), not <italic>javeti</italic> (e.g. <xref ref-type="bibr" rid="B35">Deuve 2011</xref>; <xref ref-type="bibr" rid="B82">Matalin and Chikatunov 2016</xref>).</p></tp:treatment-sec><tp:treatment-sec sec-type="Conservation" id="SECID0ECLAI"><title>Conservation.</title><p>The species is most likely extinct in Israel, as there have been no new records in the last two decades despite intensive searches on the sites from which the species was previously known. In most cases, the relevant habitats have been destroyed. Populations still exist on the Syrian side of the Hermon, as specimens have been collected there as recently as 2007 (&lt;Syria Occ. Bludan / 40 km west of Damascus / 1700–2300m Antilebano(n) / leg. A. Wrzecionko / 5.5.2007&gt; and same locality, but &lt; … 2200m / Skoupý leg.&gt;; <abbrev xmlns:xlink="http://www.w3.org/1999/xlink" xlink:title="Working collection Assmann, Lüneburg, Germany" id="ABBRID0EILAI" xlink:type="simple">CAL</abbrev>, CGS).</p></tp:treatment-sec><tp:treatment-sec><!--Section generated to contain objects referenced in tp:taxon-treatment.--><fig id="F6" position="float" orientation="portrait"><label>Figures 7–10.</label><caption><p>
              <tp:taxon-name><tp:taxon-name-part taxon-name-part-type="family">Cicindelidae</tp:taxon-name-part></tp:taxon-name> species: <bold>7</bold> <italic><tp:taxon-name><tp:taxon-name-part taxon-name-part-type="genus" reg="Grammognatha">Grammognatha</tp:taxon-name-part> <tp:taxon-name-part taxon-name-part-type="species" reg="euphratica">euphratica</tp:taxon-name-part></tp:taxon-name></italic> (female) <bold>8</bold> <italic><tp:taxon-name><tp:taxon-name-part taxon-name-part-type="genus" reg="Cicindela">Cicindela</tp:taxon-name-part> <tp:taxon-name-part taxon-name-part-type="species" reg="javetii">javetii</tp:taxon-name-part></tp:taxon-name></italic> (male) <bold>9</bold> <italic><tp:taxon-name><tp:taxon-name-part taxon-name-part-type="genus" reg="Cicindela">C.</tp:taxon-name-part> <tp:taxon-name-part taxon-name-part-type="species" reg="javetii">javetii</tp:taxon-name-part></tp:taxon-name></italic> (female) <bold>10</bold> <italic><tp:taxon-name><tp:taxon-name-part taxon-name-part-type="genus" reg="Cicindela">C.</tp:taxon-name-part> <tp:taxon-name-part taxon-name-part-type="species" reg="javetii">javetii</tp:taxon-name-part></tp:taxon-name></italic> (male, paratype of <italic><tp:taxon-name><tp:taxon-name-part taxon-name-part-type="genus" reg="Cicindela"/><tp:taxon-name-part taxon-name-part-type="species" reg="thughurica">thughurica</tp:taxon-name-part></tp:taxon-name></italic>).</p></caption><graphic xmlns:xlink="http://www.w3.org/1999/xlink" xlink:href="zookeys-734-043-g006.jpg" position="float" orientation="portrait" xlink:type="simple" id="oo_183612.jpg"/></fig><fig id="F10" position="float" orientation="portrait"><label>Figures 21–24.</label><caption><p>Cicindelid species: <bold>21</bold> <italic><tp:taxon-name><tp:taxon-name-part taxon-name-part-type="genus" reg="Calomera">Calomera</tp:taxon-name-part> <tp:taxon-name-part taxon-name-part-type="species" reg="fimbriata">fimbriata</tp:taxon-name-part></tp:taxon-name></italic> (male) <bold>22</bold> <italic><tp:taxon-name><tp:taxon-name-part taxon-name-part-type="genus" reg="Habrodera">Habrodera</tp:taxon-name-part> <tp:taxon-name-part taxon-name-part-type="species" reg="nilotica">nilotica</tp:taxon-name-part></tp:taxon-name></italic> (female) <bold>23</bold> <italic><tp:taxon-name><tp:taxon-name-part taxon-name-part-type="genus" reg="Homodela">Homodela</tp:taxon-name-part> <tp:taxon-name-part taxon-name-part-type="species" reg="ismenia">ismenia</tp:taxon-name-part></tp:taxon-name></italic> (male) <bold>24</bold> <italic><tp:taxon-name><tp:taxon-name-part taxon-name-part-type="genus" reg="Hypaetha">Hypaetha</tp:taxon-name-part> <tp:taxon-name-part taxon-name-part-type="species" reg="singularis">singularis</tp:taxon-name-part></tp:taxon-name></italic> (female).</p></caption></fig><fig id="F12" position="float" orientation="portrait"><label>Figures 29–32.</label><caption><p>
              <italic><tp:taxon-name><tp:taxon-name-part taxon-name-part-type="genus" reg="Cylindera">Cylindera</tp:taxon-name-part></tp:taxon-name></italic> (sub-) species: <bold>29</bold> <italic><tp:taxon-name><tp:taxon-name-part taxon-name-part-type="genus" reg="Cylindera">C.</tp:taxon-name-part> <tp:taxon-name-part taxon-name-part-type="species" reg="contorta">contorta</tp:taxon-name-part></tp:taxon-name></italic> <italic>s.str.</italic> (male) <bold>30</bold> <italic><tp:taxon-name><tp:taxon-name-part taxon-name-part-type="genus" reg="Cylindera">C.</tp:taxon-name-part> <tp:taxon-name-part taxon-name-part-type="species" reg="rectangularis">rectangularis</tp:taxon-name-part></tp:taxon-name></italic> (female) <bold>31</bold> <italic><tp:taxon-name><tp:taxon-name-part taxon-name-part-type="genus" reg="Cylindera">C.</tp:taxon-name-part> <tp:taxon-name-part taxon-name-part-type="species" reg="contorta">contorta</tp:taxon-name-part> <tp:taxon-name-part taxon-name-part-type="subspecies" reg="valdenbergi">valdenbergi</tp:taxon-name-part></tp:taxon-name></italic> (male) <bold>32</bold> <italic><tp:taxon-name><tp:taxon-name-part taxon-name-part-type="genus" reg="Cylindera">C.</tp:taxon-name-part> <tp:taxon-name-part taxon-name-part-type="species" reg="contorta">contorta</tp:taxon-name-part> <tp:taxon-name-part taxon-name-part-type="subspecies" reg="valdenbergi">valdenbergi</tp:taxon-name-part></tp:taxon-name></italic> (female).</p></caption><graphic xmlns:xlink="http://www.w3.org/1999/xlink" xlink:href="zookeys-734-043-g011.jpg" position="float" orientation="portrait" xlink:type="simple" id="oo_183617.jpg"/></fig></tp:treatment-sec><ref-list><ref id="B82"><mixed-citation xmlns:xlink="http://www.w3.org/1999/xlink" xlink:type="simple">
          <person-group><name name-style="western"><surname>Matalin</surname><given-names>AV</given-names></name><name name-style="western"><surname>Chikatunov</surname><given-names>VI</given-names></name></person-group> (<year>2016</year>) <article-title>The tiger beetles (<tp:taxon-name><tp:taxon-name-part taxon-name-part-type="order">Coleoptera</tp:taxon-name-part></tp:taxon-name>, <tp:taxon-name><tp:taxon-name-part taxon-name-part-type="family">Carabidae</tp:taxon-name-part></tp:taxon-name>, <tp:taxon-name><tp:taxon-name-part taxon-name-part-type="subfamily">Cicindelinae</tp:taxon-name-part></tp:taxon-name>) of Israel and adjacent lands.</article-title> <source>ZooKeys</source> <volume>578</volume>: <fpage>115</fpage>–<lpage>160</lpage>. <ext-link xlink:type="simple" ext-link-type="doi" xlink:href="10.3897/zookeys.578.7383">https://doi.org/10.3897/zookeys.578.7383</ext-link></mixed-citation></ref><ref id="B87"><mixed-citation xmlns:xlink="http://www.w3.org/1999/xlink" xlink:type="simple">
          <person-group><name name-style="western"><surname>Nussbaum</surname><given-names>Y</given-names></name></person-group> (<year>1987</year>) <article-title>Tiger beetles of Israel and Sinai (<tp:taxon-name><tp:taxon-name-part taxon-name-part-type="order">Coleoptera</tp:taxon-name-part></tp:taxon-name>: <tp:taxon-name><tp:taxon-name-part taxon-name-part-type="family">Cicindelidae</tp:taxon-name-part></tp:taxon-name>).</article-title> <source>YES Quarterly</source> <volume>4</volume>: <fpage>7</fpage>–<lpage>15</lpage>.</mixed-citation></ref><ref id="B35"><mixed-citation xmlns:xlink="http://www.w3.org/1999/xlink" xlink:type="simple">
          <person-group><name name-style="western"><surname>Deuve</surname><given-names>T</given-names></name></person-group> (<year>2011</year>) <article-title>Esquisse pour l’étude des <italic><tp:taxon-name><tp:taxon-name-part taxon-name-part-type="genus">Cicindela</tp:taxon-name-part></tp:taxon-name></italic> proches de <italic><tp:taxon-name><tp:taxon-name-part taxon-name-part-type="genus"/><tp:taxon-name-part taxon-name-part-type="species">campestris</tp:taxon-name-part></tp:taxon-name></italic>, <italic><tp:taxon-name><tp:taxon-name-part taxon-name-part-type="genus"/><tp:taxon-name-part taxon-name-part-type="species">desertorum</tp:taxon-name-part></tp:taxon-name></italic>, <italic><tp:taxon-name><tp:taxon-name-part taxon-name-part-type="genus"/><tp:taxon-name-part taxon-name-part-type="species">herbacea</tp:taxon-name-part></tp:taxon-name></italic> et <italic>javeti</italic> au Proche-Orient (<tp:taxon-name><tp:taxon-name-part taxon-name-part-type="order">Coleoptera</tp:taxon-name-part></tp:taxon-name> <tp:taxon-name><tp:taxon-name-part taxon-name-part-type="superfamily">Caraboidea</tp:taxon-name-part></tp:taxon-name>).</article-title> <source>L’Entomologiste</source> <volume>67</volume>: <fpage>125</fpage>–<lpage>138</lpage>.</mixed-citation></ref><ref id="B47"><mixed-citation xmlns:xlink="http://www.w3.org/1999/xlink" xlink:type="simple">
          <person-group><name name-style="western"><surname>Franzen</surname><given-names>M</given-names></name></person-group> (<year>2007</year>) <article-title>A new species of tiger beetles of the <italic><tp:taxon-name><tp:taxon-name-part taxon-name-part-type="genus">Cicindela</tp:taxon-name-part> <tp:taxon-name-part taxon-name-part-type="species">campestris</tp:taxon-name-part></tp:taxon-name></italic> group from southern Turkey, with remarks on the identity of <italic><tp:taxon-name><tp:taxon-name-part taxon-name-part-type="genus">C.</tp:taxon-name-part> <tp:taxon-name-part taxon-name-part-type="species">herbacea</tp:taxon-name-part></tp:taxon-name></italic> Klug, 1832 and other taxa related to <italic><tp:taxon-name><tp:taxon-name-part taxon-name-part-type="genus">C.</tp:taxon-name-part> <tp:taxon-name-part taxon-name-part-type="species">desertorum</tp:taxon-name-part></tp:taxon-name></italic> Dejean, 1825.</article-title> <source>Spixiana</source> <volume>30</volume>: <fpage>13</fpage>–<lpage>24</lpage>.</mixed-citation></ref><ref id="B20"><mixed-citation xmlns:xlink="http://www.w3.org/1999/xlink" xlink:type="simple">
          <person-group><name name-style="western"><surname>Azadbakhsh</surname><given-names>S</given-names></name><name name-style="western"><surname>Nozari</surname><given-names>J</given-names></name></person-group> (<year>2015</year>) <article-title>Checklist of the Iranian ground beetles (<tp:taxon-name><tp:taxon-name-part taxon-name-part-type="order">Coleoptera</tp:taxon-name-part></tp:taxon-name>; <tp:taxon-name><tp:taxon-name-part taxon-name-part-type="family">Carabidae</tp:taxon-name-part></tp:taxon-name>).</article-title> <source>Zootaxa</source> <volume>4024</volume>: <fpage>1</fpage>–<lpage>108</lpage>. <ext-link xlink:type="simple" ext-link-type="doi" xlink:href="10.11646/zootaxa.4024.1.1">https://doi.org/10.11646/zootaxa.4024.1.1</ext-link></mixed-citation></ref><ref id="B15"><mixed-citation xmlns:xlink="http://www.w3.org/1999/xlink" xlink:type="simple">
          <person-group><name name-style="western"><surname>Avgin</surname><given-names>SS</given-names></name><name name-style="western"><surname>Wiesner</surname><given-names>J</given-names></name></person-group> (<year>2009</year>) <article-title>An annotated checklist and review of the tiger beetles (<tp:taxon-name><tp:taxon-name-part taxon-name-part-type="order">Coleoptera</tp:taxon-name-part></tp:taxon-name>: <tp:taxon-name><tp:taxon-name-part taxon-name-part-type="family">Cicindelidae</tp:taxon-name-part></tp:taxon-name>) of the Syrian Arab Republic with new locality records.</article-title> <source>Journal of Entomological Science</source> <volume>44</volume>: <fpage>353</fpage>–<lpage>358</lpage>. <ext-link xlink:type="simple" ext-link-type="doi" xlink:href="10.18474/0749-8004-44.4.353">https://doi.org/10.18474/0749-8004-44.4.353</ext-link></mixed-citation></ref><ref id="B36"><mixed-citation xmlns:xlink="http://www.w3.org/1999/xlink" xlink:type="simple">
          <person-group><name name-style="western"><surname>Deuve</surname><given-names>T</given-names></name></person-group> (<year>2012</year>) <article-title>Esquisse pour l’étude des populations est-méditerranéennes du groupe de <italic><tp:taxon-name><tp:taxon-name-part taxon-name-part-type="genus">Cicindela</tp:taxon-name-part> <tp:taxon-name-part taxon-name-part-type="species">campestris</tp:taxon-name-part></tp:taxon-name></italic> (<tp:taxon-name><tp:taxon-name-part taxon-name-part-type="order">Coleoptera</tp:taxon-name-part></tp:taxon-name> <tp:taxon-name><tp:taxon-name-part taxon-name-part-type="superfamily">Caraboidea</tp:taxon-name-part></tp:taxon-name>).</article-title> <source>L’Entomologiste</source> <volume>68</volume>: <fpage>3</fpage>–<lpage>16</lpage>.</mixed-citation></ref><ref id="B105"><mixed-citation xmlns:xlink="http://www.w3.org/1999/xlink" xlink:type="simple">
          <person-group><name name-style="western"><surname>Valdenberg</surname><given-names>A</given-names></name></person-group> (<year>1983</year>) <article-title>The tiger beetles family. General survey of the family and key to species in Israel and Sinai (in Hebrew).</article-title> <source>Shappirit - Journal of the Israel Entomology Center</source> <volume>1</volume>: <fpage>38</fpage>–<lpage>48</lpage>.</mixed-citation></ref><ref id="B93"><mixed-citation xmlns:xlink="http://www.w3.org/1999/xlink" xlink:type="simple">
          <person-group><name name-style="western"><surname>Ptashkovsky</surname><given-names>Y</given-names></name></person-group> (<year>2013</year>) Beetles of Israel. self-published, Tel Aviv.</mixed-citation></ref><ref id="B33"><mixed-citation xmlns:xlink="http://www.w3.org/1999/xlink" xlink:type="simple">
          <person-group><name name-style="western"><surname>Chaudoir</surname><given-names>M de</given-names></name></person-group> (<year>1861</year>) <article-title>Description de quelques espèces nouvelles d’Europe et de Syrie appartenant aux familles des cicindélètes et des carabiques.</article-title> <source>Bulletin de la Société Im périale des Naturalistes de Moscou</source> <volume>34</volume>: <fpage>1</fpage>–<lpage>13</lpage>.</mixed-citation></ref></ref-list></tp:taxon-treatment>
