# Supplementary material for: The tiger beetles (Coleoptera, Cicindelidae) of the southern Levant and adjacent territories: from cybertaxonomy to conservation biology
Source: Zookeys. 2018 Feb 5;(734):43–103. doi: 10.3897/zookeys.734.21989 (PMC5904327; doi:10.3897/zookeys.734.21989)
Supplement: XML Treatment for Calomera concolor [file zookeys.734.21989-treatment5.xml]

<!DOCTYPE tp:taxon-treatment
  PUBLIC "-//TaxonX//DTD Taxonomic Treatment Publishing DTD v0 20100105//EN" "tax-treatment-NSO.dtd">
<tp:taxon-treatment xmlns:tp="http://www.plazi.org/taxpub"><tp:treatment-meta><kwd-group><label>Taxon classification</label><kwd><named-content xmlns:xlink="http://www.w3.org/1999/xlink" content-type="kingdom">Animalia</named-content></kwd><kwd><named-content xmlns:xlink="http://www.w3.org/1999/xlink" content-type="order">Coleoptera</named-content></kwd><kwd><named-content xmlns:xlink="http://www.w3.org/1999/xlink" content-type="family">Cicindelidae</named-content></kwd></kwd-group><mixed-citation publication-type="journal"><person-group><name><surname>Assmann</surname><given-names>Thorsten</given-names></name><name><surname>Boutaud</surname><given-names>Estève</given-names></name><name><surname>Buse</surname><given-names>Jörn</given-names></name><name><surname>Gebert</surname><given-names>Jörg</given-names></name><name><surname>Drees</surname><given-names>Claudia</given-names></name><name><surname>Friedman</surname><given-names>Ariel-Leib-Leonid</given-names></name><name><surname>Khoury</surname><given-names>Fares</given-names></name><name><surname>Marcus</surname><given-names>Tamar</given-names></name><name><surname>Orbach</surname><given-names>Eylon</given-names></name><name><surname>Ittai Renan</surname><given-names/></name><name><surname>Schmidt</surname><given-names>Constantin</given-names></name><name><surname>Zumstein</surname><given-names>Pascale</given-names></name></person-group><article-title>The tiger beetles (<tp:taxon-name><tp:taxon-name-part taxon-name-part-type="order">Coleoptera</tp:taxon-name-part></tp:taxon-name>, <tp:taxon-name><tp:taxon-name-part taxon-name-part-type="family">Cicindelidae</tp:taxon-name-part></tp:taxon-name>) of the southern Levant and adjacent territories: from cybertaxonomy to conservation biology</article-title><source>Zookeys</source><day>5</day><month>2</month><year>2018</year><volume>2018</volume><issue>734</issue><fpage>43</fpage><lpage>103</lpage><pub-id pub-id-type="doi">10.3897/zookeys.734.21989</pub-id></mixed-citation></tp:treatment-meta><tp:nomenclature><label>5.</label><tp:taxon-name>
              <tp:taxon-name-part taxon-name-part-type="genus" reg="Calomera">Calomera</tp:taxon-name-part>
              <tp:taxon-name-part taxon-name-part-type="species" reg="concolor">concolor</tp:taxon-name-part>
            </tp:taxon-name><tp:taxon-authority>(Dejean, 1822)</tp:taxon-authority></tp:nomenclature><tp:treatment-sec sec-type="habitat" id="SECID0EHSAI"><title>Habitat.</title><p>Sandy beaches (<xref ref-type="bibr" rid="B13">Austin et al. 2008</xref>). Larvae inhabit the beach from the high water line to the beginning of dunes (<xref ref-type="bibr" rid="B9">Arndt et al. 2005</xref>). Diurnal.</p><!--PageBreak--></tp:treatment-sec><tp:treatment-sec sec-type="phenology" id="SECID0EWSAI"><title>Phenology.</title><p>Main activity period of adults from June to August (<xref ref-type="bibr" rid="B9">Arndt et al. 2005</xref>).</p></tp:treatment-sec><tp:treatment-sec sec-type="distribution" id="SECID0EATAI"><title>Distribution range.</title><p>Along the coasts of the Mediterranean Sea from Aegean Islands to Syria (including Crete, Cyprus, and southern Turkey) (<xref ref-type="bibr" rid="B13">Austin et al. 2008</xref>; <xref ref-type="bibr" rid="B43">Franzen 1999</xref>).</p><!--PageBreak--></tp:treatment-sec><tp:treatment-sec sec-type="distribution" id="SECID0EPTAI"><title>Distribution in the southern Levant.</title><p>No records.</p></tp:treatment-sec><tp:treatment-sec sec-type="Taxonomic notes" id="SECID0EUTAI"><title>Taxonomic notes.</title><p>The populations from Cyprus, eastern Turkey and Syria belong to the subspecies <tp:taxon-name><tp:taxon-name-part taxon-name-part-type="genus" reg="Calomera"/><tp:taxon-name-part taxon-name-part-type="species" reg="concolor"/><tp:taxon-name-part taxon-name-part-type="subspecies" reg="rouxi">rouxi</tp:taxon-name-part></tp:taxon-name> (Barthélemy, 1835) (<xref ref-type="bibr" rid="B43">Franzen 1999</xref>).</p></tp:treatment-sec><tp:treatment-sec sec-type="Conservation" id="SECID0ENUAI"><title>Conservation.</title><p>This species is sensitive to disturbances caused by touristic activities on beaches. Even relatively extensive tourism can reduce the activity of adult beetles, and can prevent the development of larvae (<xref ref-type="bibr" rid="B9">Arndt et al. 2005</xref>).</p></tp:treatment-sec><ref-list><ref id="B13"><mixed-citation xmlns:xlink="http://www.w3.org/1999/xlink" xlink:type="simple">
          <person-group><name name-style="western"><surname>Austin</surname><given-names>K</given-names></name><name name-style="western"><surname>Small</surname><given-names>E</given-names></name><name name-style="western"><surname>Lemaire</surname><given-names>J-M</given-names></name><name name-style="western"><surname>Jeanne</surname><given-names>C</given-names></name><name name-style="western"><surname>Makris</surname><given-names>C</given-names></name><name name-style="western"><surname>Georghiou</surname><given-names>G</given-names></name></person-group> (<year>2008</year>) <article-title>Révision du Catalogue des <tp:taxon-name><tp:taxon-name-part taxon-name-part-type="family">Carabidae</tp:taxon-name-part></tp:taxon-name> (<tp:taxon-name><tp:taxon-name-part taxon-name-part-type="order">Coleoptera</tp:taxon-name-part></tp:taxon-name>) de Chypre. A revised catalogue of the <tp:taxon-name><tp:taxon-name-part taxon-name-part-type="family">Carabidae</tp:taxon-name-part></tp:taxon-name> (<tp:taxon-name><tp:taxon-name-part taxon-name-part-type="order">Coleoptera</tp:taxon-name-part></tp:taxon-name>) of Cyprus.</article-title> <source>Annales du Museum d’Histoire Naturelle de Nice</source> <volume>23</volume>: <fpage>1</fpage>–<lpage>199</lpage>.</mixed-citation></ref><ref id="B9"><mixed-citation xmlns:xlink="http://www.w3.org/1999/xlink" xlink:type="simple">
          <person-group><name name-style="western"><surname>Arndt</surname><given-names>E</given-names></name><name name-style="western"><surname>Aydın</surname><given-names>N</given-names></name><name name-style="western"><surname>Aydın</surname><given-names>G</given-names></name></person-group> (<year>2005</year>) <article-title>Tourism impairs tiger beetle (<tp:taxon-name><tp:taxon-name-part taxon-name-part-type="family">Cicindelidae</tp:taxon-name-part></tp:taxon-name>) populations – a case study in a Mediterranean beach habitat.</article-title> <source>Journal of Insect Conservation</source> <volume>9</volume>: <fpage>201</fpage>–<lpage>206</lpage>. <ext-link xlink:type="simple" ext-link-type="doi" xlink:href="10.1007/s10841-005-6609-9">https://doi.org/10.1007/s10841-005-6609-9</ext-link></mixed-citation></ref><ref id="B43"><mixed-citation xmlns:xlink="http://www.w3.org/1999/xlink" xlink:type="simple">
          <person-group><name name-style="western"><surname>Franzen</surname><given-names>M</given-names></name></person-group> (<year>1999</year>) <article-title>Zum taxonomischen Status levantinischer <italic><tp:taxon-name><tp:taxon-name-part taxon-name-part-type="genus">Lophyridia</tp:taxon-name-part> <tp:taxon-name-part taxon-name-part-type="species">concolor</tp:taxon-name-part></tp:taxon-name></italic> (Dejean, 1822) (<tp:taxon-name><tp:taxon-name-part taxon-name-part-type="order">Coleoptera</tp:taxon-name-part></tp:taxon-name>, <tp:taxon-name><tp:taxon-name-part taxon-name-part-type="family">Cicindelidae</tp:taxon-name-part></tp:taxon-name>).</article-title> <source>Nachrichtenblatt bayerischer Entomologen</source> <volume>48</volume>: <fpage>77</fpage>–<lpage>85</lpage>.</mixed-citation></ref></ref-list></tp:taxon-treatment>
