# Supplementary material for: The tiger beetles (Coleoptera, Cicindelidae) of the southern Levant and adjacent territories: from cybertaxonomy to conservation biology
Source: Zookeys. 2018 Feb 5;(734):43–103. doi: 10.3897/zookeys.734.21989 (PMC5904327; doi:10.3897/zookeys.734.21989)
Supplement: XML Treatment for Calomera fischeri [file zookeys.734.21989-treatment6.xml]

<!DOCTYPE tp:taxon-treatment
  PUBLIC "-//TaxonX//DTD Taxonomic Treatment Publishing DTD v0 20100105//EN" "tax-treatment-NSO.dtd">
<tp:taxon-treatment xmlns:tp="http://www.plazi.org/taxpub"><tp:treatment-meta><kwd-group><label>Taxon classification</label><kwd><named-content xmlns:xlink="http://www.w3.org/1999/xlink" content-type="kingdom">Animalia</named-content></kwd><kwd><named-content xmlns:xlink="http://www.w3.org/1999/xlink" content-type="order">Coleoptera</named-content></kwd><kwd><named-content xmlns:xlink="http://www.w3.org/1999/xlink" content-type="family">Cicindelidae</named-content></kwd></kwd-group><mixed-citation publication-type="journal"><person-group><name><surname>Assmann</surname><given-names>Thorsten</given-names></name><name><surname>Boutaud</surname><given-names>Estève</given-names></name><name><surname>Buse</surname><given-names>Jörn</given-names></name><name><surname>Gebert</surname><given-names>Jörg</given-names></name><name><surname>Drees</surname><given-names>Claudia</given-names></name><name><surname>Friedman</surname><given-names>Ariel-Leib-Leonid</given-names></name><name><surname>Khoury</surname><given-names>Fares</given-names></name><name><surname>Marcus</surname><given-names>Tamar</given-names></name><name><surname>Orbach</surname><given-names>Eylon</given-names></name><name><surname>Ittai Renan</surname><given-names/></name><name><surname>Schmidt</surname><given-names>Constantin</given-names></name><name><surname>Zumstein</surname><given-names>Pascale</given-names></name></person-group><article-title>The tiger beetles (<tp:taxon-name><tp:taxon-name-part taxon-name-part-type="order">Coleoptera</tp:taxon-name-part></tp:taxon-name>, <tp:taxon-name><tp:taxon-name-part taxon-name-part-type="family">Cicindelidae</tp:taxon-name-part></tp:taxon-name>) of the southern Levant and adjacent territories: from cybertaxonomy to conservation biology</article-title><source>Zookeys</source><day>5</day><month>2</month><year>2018</year><volume>2018</volume><issue>734</issue><fpage>43</fpage><lpage>103</lpage><pub-id pub-id-type="doi">10.3897/zookeys.734.21989</pub-id></mixed-citation></tp:treatment-meta><tp:nomenclature><label>6.</label><tp:taxon-name>
              <tp:taxon-name-part taxon-name-part-type="genus" reg="Calomera">Calomera</tp:taxon-name-part>
              <tp:taxon-name-part taxon-name-part-type="species" reg="fischeri">fischeri</tp:taxon-name-part>
            </tp:taxon-name><tp:taxon-authority>(Adams, 1817)</tp:taxon-authority></tp:nomenclature><tp:treatment-sec sec-type="habitat" id="SECID0E2VAI"><title>Habitat.</title><p>On river banks and next to freshwater ponds with sparse vegetation on sandy, sometimes cohesive soil (<xref ref-type="bibr" rid="B8">Arndt 2011</xref>; <xref ref-type="bibr" rid="B14">Avgin 2006</xref>; <xref ref-type="bibr" rid="B110">Werner 1992</xref>). In desert habitats the species can be widespread (cf. <xref ref-type="bibr" rid="B115">Wiesner 1996</xref>). Diurnal.</p></tp:treatment-sec><tp:treatment-sec sec-type="phenology" id="SECID0ERWAI"><title>Phenology.</title><p>In Turkey, adults from the end of May to the beginning of September (<xref ref-type="bibr" rid="B14">Avgin 2006</xref>).</p></tp:treatment-sec><tp:treatment-sec sec-type="distribution" id="SECID0E2WAI"><title>Distribution range.</title><p>from southeastern Europe to central Asia and India, southwards to Turkey and Syria (<xref ref-type="bibr" rid="B4">Acciavatti and Pearson 1989</xref>; <xref ref-type="bibr" rid="B109">Werner 1991</xref>; <xref ref-type="bibr" rid="B114">Wiesner 1992</xref>). <xref ref-type="bibr" rid="B13">Austin et al. (2008</xref>: 22) questioned the occurrence on Cyprus. However, Horn and Roeschkle (1891) list the species for Cyprus, and old records exist in <abbrev xmlns:xlink="http://www.w3.org/1999/xlink" content-type="institution" xlink:title="Senckenberg German Entomological Institute" id="ABBRID0ERXAI" xlink:type="simple">SDEI</abbrev>: &lt;Cyprus, Baudi&gt; (3 specimens in the collections of Kraatz and Rottenberg, Lutz Behne, pers. com.) Therefore, the species is listed correctly by <xref ref-type="bibr" rid="B94">Putchkov and Matalin (2003</xref>; <xref ref-type="bibr" rid="B95">2017</xref>: 219) for Cyprus.</p></tp:treatment-sec><tp:treatment-sec sec-type="distribution" id="SECID0E5XAI"><title>Distribution in the southern Levant.</title><p>The distribution range of the species in the Middle East seems to be incorrectly reported. Despite the fact that numerous authors mention the species from Israel (<xref ref-type="bibr" rid="B14">Avgin 2006</xref>; <xref ref-type="bibr" rid="B94">Putchkov and Matalin 2003</xref>), we do not know of any verified record from the country. There are no specimens in <abbrev xmlns:xlink="http://www.w3.org/1999/xlink" content-type="institution" xlink:title="Steinhard Museum of Natural History, National Collections, Tel Aviv University, Tel Aviv, Israel" id="ABBRID0EMYAI" xlink:type="simple">SMNHTAU</abbrev>, and the species is mentioned neither by <xref ref-type="bibr" rid="B87">Nussbaum (1987)</xref> nor by <xref ref-type="bibr" rid="B105">Valdenberg (1983)</xref>. No verifiable records are known from Jordan (Putchkov pers. comm.). However, the species is still listed for Jordan in the latest version of the Palaearctic Catalogue of <tp:taxon-name><tp:taxon-name-part taxon-name-part-type="order">Coleoptera</tp:taxon-name-part></tp:taxon-name> (<xref ref-type="bibr" rid="B95">Putchkov and Matalin 2017</xref>).</p><p>In Israel and Jordan, the species’ typical habitats, such as river banks in dynamic floodplains or wet pioneer vegetation with patches of bare ground, have mostly been destroyed or are strongly influenced by human activity. Therefore, a recent occurrence of <italic><tp:taxon-name><tp:taxon-name-part taxon-name-part-type="genus" reg="Calomera">C.</tp:taxon-name-part> <tp:taxon-name-part taxon-name-part-type="species" reg="fischeri">fischeri</tp:taxon-name-part></tp:taxon-name></italic> in the Mediterranean part of the southern Levant is unlikely. There is a small chance that the species can be found in wadis or close to water reservoirs in the desert regions (cf. <xref ref-type="bibr" rid="B115">Wiesner 1996</xref>).</p></tp:treatment-sec><tp:treatment-sec sec-type="Taxonomic notes" id="SECID0ETZAI"><title>Taxonomic notes.</title><p>The nominate subspecies occurs in the northern Levant, while the subspecies <tp:taxon-name><tp:taxon-name-part taxon-name-part-type="genus" reg="Calomera"/><tp:taxon-name-part taxon-name-part-type="species" reg="fischeri"/><tp:taxon-name-part taxon-name-part-type="subspecies" reg="elongatosignata">elongatosignata</tp:taxon-name-part></tp:taxon-name> (W. Horn, 1922) is found on the Arabian Peninsula (<xref ref-type="bibr" rid="B114">Wiesner 1992</xref>).</p></tp:treatment-sec><ref-list><ref id="B8"><mixed-citation xmlns:xlink="http://www.w3.org/1999/xlink" xlink:type="simple">
          <person-group><name name-style="western"><surname>Arndt</surname><given-names>E</given-names></name></person-group> (<year>2011</year>) <article-title>Tribe <tp:taxon-name><tp:taxon-name-part taxon-name-part-type="tribe">Cicindelini</tp:taxon-name-part></tp:taxon-name> Latreille, 1802.</article-title> In: <person-group><name name-style="western"><surname>Arndt</surname><given-names>E</given-names></name><name name-style="western"><surname>Schnitter</surname><given-names>P</given-names></name><name name-style="western"><surname>Sfenthourakis</surname><given-names>S</given-names></name><name name-style="western"><surname>Wrase</surname><given-names>DW</given-names></name></person-group> (<role>Eds</role>) <issue-title>Ground beetles (Carabidae) of Greece.</issue-title> <source>Pensoft, Sofia</source>, <fpage>73</fpage>–<lpage>76</lpage>.</mixed-citation></ref><ref id="B14"><mixed-citation xmlns:xlink="http://www.w3.org/1999/xlink" xlink:type="simple">
          <person-group><name name-style="western"><surname>Avgin</surname><given-names>SS</given-names></name></person-group> (<year>2006</year>) <article-title>General information and tiger beetles <italic><tp:taxon-name><tp:taxon-name-part taxon-name-part-type="genus">Cicindela</tp:taxon-name-part> <tp:taxon-name-part taxon-name-part-type="species">herbacea</tp:taxon-name-part></tp:taxon-name></italic>; <italic><tp:taxon-name><tp:taxon-name-part taxon-name-part-type="genus">Calomera</tp:taxon-name-part> <tp:taxon-name-part taxon-name-part-type="species">fischeri</tp:taxon-name-part> <tp:taxon-name-part taxon-name-part-type="subspecies">fischeri</tp:taxon-name-part></tp:taxon-name></italic> and <italic><tp:taxon-name><tp:taxon-name-part taxon-name-part-type="genus">Homodela</tp:taxon-name-part> <tp:taxon-name-part taxon-name-part-type="species">ismenia</tp:taxon-name-part> <tp:taxon-name-part taxon-name-part-type="subspecies">kilikiensis</tp:taxon-name-part></tp:taxon-name></italic> collected from southeast of Turkey (<tp:taxon-name><tp:taxon-name-part taxon-name-part-type="order">Coleoptera</tp:taxon-name-part></tp:taxon-name>: <tp:taxon-name><tp:taxon-name-part taxon-name-part-type="family">Cicindelidae</tp:taxon-name-part></tp:taxon-name>).</article-title> <source>BAÜ Fen Bil Enst Degisi</source> <volume>8</volume>: <fpage>23</fpage>–<lpage>28</lpage>.</mixed-citation></ref><ref id="B110"><mixed-citation xmlns:xlink="http://www.w3.org/1999/xlink" xlink:type="simple">
          <person-group><name name-style="western"><surname>Werner</surname><given-names>K</given-names></name></person-group> (<year>1992</year>) <source><tp:taxon-name><tp:taxon-name-part taxon-name-part-type="family">Cicindelidae</tp:taxon-name-part></tp:taxon-name> 2.</source> <publisher-name>Science Nat</publisher-name>, <publisher-loc>Venette</publisher-loc>, <size units="page">94 pp</size>.</mixed-citation></ref><ref id="B115"><mixed-citation xmlns:xlink="http://www.w3.org/1999/xlink" xlink:type="simple">
          <person-group><name name-style="western"><surname>Wiesner</surname><given-names>J</given-names></name></person-group> (<year>1996</year>) <article-title>Weitere Mitteilungen über die <tp:taxon-name><tp:taxon-name-part taxon-name-part-type="family">Cicindelidae</tp:taxon-name-part></tp:taxon-name> (<tp:taxon-name><tp:taxon-name-part taxon-name-part-type="order">Coleoptera</tp:taxon-name-part></tp:taxon-name>) der Vereinigten Arabischen Emirate.</article-title> <source>Entomologische Zeitschrift</source> <volume>106</volume>: <fpage>382</fpage>–<lpage>384</lpage>.</mixed-citation></ref><ref id="B4"><mixed-citation xmlns:xlink="http://www.w3.org/1999/xlink" xlink:type="simple">
          <person-group><name name-style="western"><surname>Acciavatti</surname><given-names>RE</given-names></name><name name-style="western"><surname>Pearson</surname><given-names>DL</given-names></name></person-group> (<year>1989</year>) <article-title>The tiger beetle genus <italic><tp:taxon-name><tp:taxon-name-part taxon-name-part-type="genus">Cicindela</tp:taxon-name-part></tp:taxon-name></italic> (<tp:taxon-name><tp:taxon-name-part taxon-name-part-type="order">Coleoptera</tp:taxon-name-part></tp:taxon-name>, <tp:taxon-name><tp:taxon-name-part taxon-name-part-type="class">Insecta</tp:taxon-name-part></tp:taxon-name>) from the Indian subcontinent.</article-title> <source>Annales of Carnegie Museum</source> <volume>58</volume>: <fpage>77</fpage>–<lpage>353</lpage>.</mixed-citation></ref><ref id="B109"><mixed-citation xmlns:xlink="http://www.w3.org/1999/xlink" xlink:type="simple">
          <person-group><name name-style="western"><surname>Werner</surname><given-names>K</given-names></name></person-group> (<year>1991</year>) <source><tp:taxon-name><tp:taxon-name-part taxon-name-part-type="family">Cicindelidae</tp:taxon-name-part></tp:taxon-name> 1.</source> <publisher-name>Science Nat</publisher-name>, <publisher-loc>Venette</publisher-loc>, <size units="page">74 pp</size>.</mixed-citation></ref><ref id="B114"><mixed-citation xmlns:xlink="http://www.w3.org/1999/xlink" xlink:type="simple">
          <person-group><name name-style="western"><surname>Wiesner</surname><given-names>J</given-names></name></person-group> (<year>1992</year>) <source>Checklist of the tiger beetles of the world.</source> <publisher-name>Erna Bauer</publisher-name>, <publisher-loc>Keltern</publisher-loc>, <size units="page">364 pp</size>.</mixed-citation></ref><ref id="B13"><mixed-citation xmlns:xlink="http://www.w3.org/1999/xlink" xlink:type="simple">
          <person-group><name name-style="western"><surname>Austin</surname><given-names>K</given-names></name><name name-style="western"><surname>Small</surname><given-names>E</given-names></name><name name-style="western"><surname>Lemaire</surname><given-names>J-M</given-names></name><name name-style="western"><surname>Jeanne</surname><given-names>C</given-names></name><name name-style="western"><surname>Makris</surname><given-names>C</given-names></name><name name-style="western"><surname>Georghiou</surname><given-names>G</given-names></name></person-group> (<year>2008</year>) <article-title>Révision du Catalogue des <tp:taxon-name><tp:taxon-name-part taxon-name-part-type="family">Carabidae</tp:taxon-name-part></tp:taxon-name> (<tp:taxon-name><tp:taxon-name-part taxon-name-part-type="order">Coleoptera</tp:taxon-name-part></tp:taxon-name>) de Chypre. A revised catalogue of the <tp:taxon-name><tp:taxon-name-part taxon-name-part-type="family">Carabidae</tp:taxon-name-part></tp:taxon-name> (<tp:taxon-name><tp:taxon-name-part taxon-name-part-type="order">Coleoptera</tp:taxon-name-part></tp:taxon-name>) of Cyprus.</article-title> <source>Annales du Museum d’Histoire Naturelle de Nice</source> <volume>23</volume>: <fpage>1</fpage>–<lpage>199</lpage>.</mixed-citation></ref><ref id="B94"><mixed-citation xmlns:xlink="http://www.w3.org/1999/xlink" xlink:type="simple">
          <person-group><name name-style="western"><surname>Putchkov</surname><given-names>AV</given-names></name><name name-style="western"><surname>Matalin</surname><given-names>AV</given-names></name></person-group> (<year>2003</year>) <article-title>Subfamily <tp:taxon-name><tp:taxon-name-part taxon-name-part-type="subfamily">Cicindelinae</tp:taxon-name-part></tp:taxon-name>.</article-title> In: <person-group><name name-style="western"><surname>Löbl</surname><given-names>I</given-names></name><name name-style="western"><surname>Smetana</surname><given-names>A</given-names></name></person-group> (<role>Eds</role>) <issue-title>Catalogue of Palaearctic Coleoptera Volume 1 Archostemata - Myxophaga - Adephaga.</issue-title> <source>Apollo Books, Stenstrup</source>, <fpage>99</fpage>–<lpage>118</lpage>.</mixed-citation></ref><ref id="B95"><mixed-citation xmlns:xlink="http://www.w3.org/1999/xlink" xlink:type="simple">
          <person-group><name name-style="western"><surname>Putchkov</surname><given-names>AV</given-names></name><name name-style="western"><surname>Matalin</surname><given-names>AV</given-names></name></person-group> (<year>2017</year>) <article-title>Subfamily <tp:taxon-name><tp:taxon-name-part taxon-name-part-type="subfamily">Cicindelinae</tp:taxon-name-part></tp:taxon-name>.</article-title> In: <person-group><name name-style="western"><surname>Löbl</surname><given-names>I</given-names></name><name name-style="western"><surname>Löbl</surname><given-names>D</given-names></name></person-group> (<role>Eds</role>) <issue-title>Catalogue of Palaearctic Coleoptera Volume 1 Archostemata - Myxophaga - Adephaga.</issue-title> <source>Apollo Books, Stenstrup</source>, <fpage>217</fpage>–<lpage>249</lpage>.</mixed-citation></ref><ref id="B87"><mixed-citation xmlns:xlink="http://www.w3.org/1999/xlink" xlink:type="simple">
          <person-group><name name-style="western"><surname>Nussbaum</surname><given-names>Y</given-names></name></person-group> (<year>1987</year>) <article-title>Tiger beetles of Israel and Sinai (<tp:taxon-name><tp:taxon-name-part taxon-name-part-type="order">Coleoptera</tp:taxon-name-part></tp:taxon-name>: <tp:taxon-name><tp:taxon-name-part taxon-name-part-type="family">Cicindelidae</tp:taxon-name-part></tp:taxon-name>).</article-title> <source>YES Quarterly</source> <volume>4</volume>: <fpage>7</fpage>–<lpage>15</lpage>.</mixed-citation></ref><ref id="B105"><mixed-citation xmlns:xlink="http://www.w3.org/1999/xlink" xlink:type="simple">
          <person-group><name name-style="western"><surname>Valdenberg</surname><given-names>A</given-names></name></person-group> (<year>1983</year>) <article-title>The tiger beetles family. General survey of the family and key to species in Israel and Sinai (in Hebrew).</article-title> <source>Shappirit - Journal of the Israel Entomology Center</source> <volume>1</volume>: <fpage>38</fpage>–<lpage>48</lpage>.</mixed-citation></ref></ref-list></tp:taxon-treatment>
