# Supplementary material for: The tiger beetles (Coleoptera, Cicindelidae) of the southern Levant and adjacent territories: from cybertaxonomy to conservation biology
Source: Zookeys. 2018 Feb 5;(734):43–103. doi: 10.3897/zookeys.734.21989 (PMC5904327; doi:10.3897/zookeys.734.21989)
Supplement: XML Treatment for Calomera aulica [file zookeys.734.21989-treatment8.xml]

<!DOCTYPE tp:taxon-treatment
  PUBLIC "-//TaxonX//DTD Taxonomic Treatment Publishing DTD v0 20100105//EN" "tax-treatment-NSO.dtd">
<tp:taxon-treatment xmlns:tp="http://www.plazi.org/taxpub"><tp:treatment-meta><kwd-group><label>Taxon classification</label><kwd><named-content xmlns:xlink="http://www.w3.org/1999/xlink" content-type="kingdom">Animalia</named-content></kwd><kwd><named-content xmlns:xlink="http://www.w3.org/1999/xlink" content-type="order">Coleoptera</named-content></kwd><kwd><named-content xmlns:xlink="http://www.w3.org/1999/xlink" content-type="family">Cicindelidae</named-content></kwd></kwd-group><mixed-citation publication-type="journal"><person-group><name><surname>Assmann</surname><given-names>Thorsten</given-names></name><name><surname>Boutaud</surname><given-names>Estève</given-names></name><name><surname>Buse</surname><given-names>Jörn</given-names></name><name><surname>Gebert</surname><given-names>Jörg</given-names></name><name><surname>Drees</surname><given-names>Claudia</given-names></name><name><surname>Friedman</surname><given-names>Ariel-Leib-Leonid</given-names></name><name><surname>Khoury</surname><given-names>Fares</given-names></name><name><surname>Marcus</surname><given-names>Tamar</given-names></name><name><surname>Orbach</surname><given-names>Eylon</given-names></name><name><surname>Ittai Renan</surname><given-names/></name><name><surname>Schmidt</surname><given-names>Constantin</given-names></name><name><surname>Zumstein</surname><given-names>Pascale</given-names></name></person-group><article-title>The tiger beetles (<tp:taxon-name><tp:taxon-name-part taxon-name-part-type="order">Coleoptera</tp:taxon-name-part></tp:taxon-name>, <tp:taxon-name><tp:taxon-name-part taxon-name-part-type="family">Cicindelidae</tp:taxon-name-part></tp:taxon-name>) of the southern Levant and adjacent territories: from cybertaxonomy to conservation biology</article-title><source>Zookeys</source><day>5</day><month>2</month><year>2018</year><volume>2018</volume><issue>734</issue><fpage>43</fpage><lpage>103</lpage><pub-id pub-id-type="doi">10.3897/zookeys.734.21989</pub-id></mixed-citation></tp:treatment-meta><tp:nomenclature><label>8.</label><tp:taxon-name>
              <tp:taxon-name-part taxon-name-part-type="genus" reg="Calomera">Calomera</tp:taxon-name-part>
              <tp:taxon-name-part taxon-name-part-type="species" reg="aulica">aulica</tp:taxon-name-part>
            </tp:taxon-name><tp:taxon-authority>(Dejean, 1831)</tp:taxon-authority></tp:nomenclature><tp:treatment-sec sec-type="habitat" id="SECID0EA5AI"><title>Habitat.</title><p>Mainly in salty habitats, such as sea shores and marshlands with salt crusts, or rocky habitats (<xref ref-type="bibr" rid="B2">Abdel-Dayem 2004</xref>; <xref ref-type="bibr" rid="B61">Horn 1931</xref>; <xref ref-type="bibr" rid="B109">Werner 1991</xref>; <xref ref-type="bibr" rid="B112">2000</xref>). Diurnal.</p><!--PageBreak--></tp:treatment-sec><tp:treatment-sec sec-type="phenology" id="SECID0EX5AI"><title>Phenology.</title><p>On the Sinai Peninsula from February until October (<xref ref-type="bibr" rid="B1">Abdel-Dayem et al. 2003</xref>), in the Dead Sea region from May to December (<xref ref-type="bibr" rid="B82">Matalin and Chikatunov 2016</xref>: 120; <xref ref-type="bibr" rid="B87">Nussbaum 1987</xref>).</p></tp:treatment-sec><tp:treatment-sec sec-type="distribution" id="SECID0EJ6AI"><title>Distribution range.</title><p>From Senegal through northern Africa and Greece to the Middle East and Pakistan (<xref ref-type="bibr" rid="B4">Acciavatti and Pearson 1989</xref>; <xref ref-type="bibr" rid="B8">Arndt 2011</xref>; <xref ref-type="bibr" rid="B61">Horn 1931</xref>; <xref ref-type="bibr" rid="B112">Werner 2000</xref>).</p></tp:treatment-sec><tp:treatment-sec sec-type="distribution" id="SECID0E66AI"><title>Distribution in the southern Levant.</title><p>In northern and southern Sinai along the coasts of the Mediterranean and of the Red Sea, and along the Suez Canal. In Israel in the Dead Sea region (<xref ref-type="bibr" rid="B1">Abdel-Dayem et al. 2003</xref>; <xref ref-type="bibr" rid="B82">Matalin and Chikatunov 2016</xref>; <xref ref-type="bibr" rid="B87">Nussbaum 1987</xref>). Rittner (pers. comm.) found a population in the vicinity of Akko on a rocky beach (documented by photographs, see the homepage <xref ref-type="bibr" rid="B64">Israel-nature-site 2017</xref>). The only known records from Jordan date back to the 1940s (<xref ref-type="bibr" rid="B82">Matalin and Chikatunov 2016</xref>; 4 specimens in <abbrev xmlns:xlink="http://www.w3.org/1999/xlink" content-type="institution" xlink:title="Steinhard Museum of Natural History, National Collections, Tel Aviv University, Tel Aviv, Israel" id="ABBRID0EZABI" xlink:type="simple">SMNHTAU</abbrev>). Now also recent records from Jordan: “JOR-at-Tafila, Hammam Afra, Hot Springs, 08.05.2010” (<abbrev xmlns:xlink="http://www.w3.org/1999/xlink" xlink:title="Working collection Gebert, Dresden, Germany" id="ABBRID0E5ABI" xlink:type="simple">CGD</abbrev>), “Dead Sea, Wadi ‘Atun, N Wadi Mujib, same date” (<abbrev xmlns:xlink="http://www.w3.org/1999/xlink" xlink:title="Working collection Schnitter, Halle/S., Germany" id="ABBRID0ECBBI" xlink:type="simple">CSH</abbrev>).</p></tp:treatment-sec><tp:treatment-sec sec-type="Taxonomic notes" id="SECID0EGBBI"><title>Taxonomic notes.</title><p>The coloration can be useful for distinguishing some <italic><tp:taxon-name><tp:taxon-name-part taxon-name-part-type="genus" reg="Calomera">Calomera</tp:taxon-name-part></tp:taxon-name></italic> species, especially <italic><tp:taxon-name><tp:taxon-name-part taxon-name-part-type="genus" reg="Calomera">C.</tp:taxon-name-part> <tp:taxon-name-part taxon-name-part-type="species" reg="aulica">aulica</tp:taxon-name-part></tp:taxon-name></italic>, <italic><tp:taxon-name><tp:taxon-name-part taxon-name-part-type="genus" reg="Calomera">C.</tp:taxon-name-part> <tp:taxon-name-part taxon-name-part-type="species" reg="diania">diania</tp:taxon-name-part></tp:taxon-name></italic>, <italic><tp:taxon-name><tp:taxon-name-part taxon-name-part-type="genus" reg="Calomera">C.</tp:taxon-name-part> <tp:taxon-name-part taxon-name-part-type="species" reg="littoralis">littoralis</tp:taxon-name-part></tp:taxon-name></italic> and <italic><tp:taxon-name><tp:taxon-name-part taxon-name-part-type="genus" reg="Calomera">C.</tp:taxon-name-part> <tp:taxon-name-part taxon-name-part-type="species" reg="aulicoides">aulicoides</tp:taxon-name-part></tp:taxon-name></italic> (<xref ref-type="bibr" rid="B8">Arndt 2011</xref>). Nevertheless, <italic><tp:taxon-name><tp:taxon-name-part taxon-name-part-type="genus" reg="Calomera">C.</tp:taxon-name-part> <tp:taxon-name-part taxon-name-part-type="species" reg="aulica">aulica</tp:taxon-name-part></tp:taxon-name></italic> is extremely variable in color, and the coloration of the elytra ranges from black to bronze or copper with a aditional colors also occurring.</p><p>The pale elytral pattern of <italic><tp:taxon-name><tp:taxon-name-part taxon-name-part-type="genus" reg="Calomera">C.</tp:taxon-name-part> <tp:taxon-name-part taxon-name-part-type="species" reg="aulica">aulica</tp:taxon-name-part></tp:taxon-name></italic> is similar to that of <italic><tp:taxon-name><tp:taxon-name-part taxon-name-part-type="genus" reg="Calomera">C.</tp:taxon-name-part> <tp:taxon-name-part taxon-name-part-type="species" reg="aulicoides">aulicoides</tp:taxon-name-part></tp:taxon-name></italic>. Although the tip of the copulatory pieces of median lobe of aedeagus is similar in both species, they can be easily distinguished from each other by the external shape of the aedeagus (Figs <xref ref-type="fig" rid="F16">40</xref>, <xref ref-type="fig" rid="F17">41</xref>). A reliable character for differentiating <italic><tp:taxon-name><tp:taxon-name-part taxon-name-part-type="genus" reg="Calomera">C.</tp:taxon-name-part> <tp:taxon-name-part taxon-name-part-type="species" reg="aulicoides">aulicoides</tp:taxon-name-part></tp:taxon-name></italic> from related species is the number of teeth on the inner side of the left mandible: <italic><tp:taxon-name><tp:taxon-name-part taxon-name-part-type="genus" reg="Calomera">C.</tp:taxon-name-part> <tp:taxon-name-part taxon-name-part-type="species" reg="aulicoides">aulicoides</tp:taxon-name-part></tp:taxon-name></italic> has 4 teeth, while <italic><tp:taxon-name><tp:taxon-name-part taxon-name-part-type="genus" reg="Calomera">C.</tp:taxon-name-part> <tp:taxon-name-part taxon-name-part-type="species" reg="aulica">aulica</tp:taxon-name-part></tp:taxon-name></italic> and <italic><tp:taxon-name><tp:taxon-name-part taxon-name-part-type="genus" reg="Calomera">C.</tp:taxon-name-part> <tp:taxon-name-part taxon-name-part-type="species" reg="littoralis">littoralis</tp:taxon-name-part></tp:taxon-name></italic> have only 3 (<xref ref-type="bibr" rid="B82">Matalin and Chikatunov 2016</xref>) (Figs <xref ref-type="fig" rid="F27">51</xref>, <xref ref-type="fig" rid="F28">52</xref>).</p><fig id="F16" position="float" orientation="portrait"><label>Figure 40.</label><caption><p>Median lobes of the aedeagus of species of the <italic><tp:taxon-name><tp:taxon-name-part taxon-name-part-type="genus" reg="Calomera">Calomera</tp:taxon-name-part> <tp:taxon-name-part taxon-name-part-type="species" reg="aulica">aulica</tp:taxon-name-part></tp:taxon-name></italic> group: <bold>a</bold> <italic><tp:taxon-name><tp:taxon-name-part taxon-name-part-type="genus" reg="Calomera">C.</tp:taxon-name-part> <tp:taxon-name-part taxon-name-part-type="species" reg="aulica">aulica</tp:taxon-name-part></tp:taxon-name></italic> <bold>b</bold> <italic><tp:taxon-name><tp:taxon-name-part taxon-name-part-type="genus" reg="Calomera">C.</tp:taxon-name-part> <tp:taxon-name-part taxon-name-part-type="species" reg="diania">diania</tp:taxon-name-part></tp:taxon-name></italic> <bold>c</bold> <italic><tp:taxon-name><tp:taxon-name-part taxon-name-part-type="genus" reg="Calomera">C.</tp:taxon-name-part> <tp:taxon-name-part taxon-name-part-type="species" reg="aphrodisia">aphrodisia</tp:taxon-name-part></tp:taxon-name></italic>.</p></caption><graphic xmlns:xlink="http://www.w3.org/1999/xlink" xlink:href="zookeys-734-043-g015.jpg" position="float" orientation="portrait" xlink:type="simple" id="oo_183621.jpg"/></fig><fig id="F17" position="float" orientation="portrait"><label>Figure 41.</label><caption><p>Median lobes of the aedeagus of species of <italic><tp:taxon-name><tp:taxon-name-part taxon-name-part-type="genus" reg="Calomera">Calomera</tp:taxon-name-part> <tp:taxon-name-part taxon-name-part-type="species" reg="aulicoides">aulicoides</tp:taxon-name-part></tp:taxon-name></italic> (above) and <italic><tp:taxon-name><tp:taxon-name-part taxon-name-part-type="genus" reg="Calomera">C.</tp:taxon-name-part> <tp:taxon-name-part taxon-name-part-type="species" reg="littoralis">littoralis</tp:taxon-name-part> <tp:taxon-name-part taxon-name-part-type="subspecies" reg="winkleri">winkleri</tp:taxon-name-part></tp:taxon-name></italic> (below).</p></caption><graphic xmlns:xlink="http://www.w3.org/1999/xlink" xlink:href="zookeys-734-043-g016.jpg" position="float" orientation="portrait" xlink:type="simple" id="oo_183622.jpg"/></fig></tp:treatment-sec><tp:treatment-sec sec-type="Conservation" id="SECID0EMJBI"><title>Conservation.</title><p>Rare and endangered in Israel. Few records exist from recent decades.</p></tp:treatment-sec><tp:treatment-sec><!--Section generated to contain objects referenced in tp:taxon-treatment.--><fig id="F27" position="float" orientation="portrait"><label>Figure 51.</label><caption><p>Head of <italic><tp:taxon-name><tp:taxon-name-part taxon-name-part-type="genus" reg="Calomera">Calomera</tp:taxon-name-part></tp:taxon-name></italic> species in dorsal view: <italic><tp:taxon-name><tp:taxon-name-part taxon-name-part-type="genus" reg="Calomera">C.</tp:taxon-name-part> <tp:taxon-name-part taxon-name-part-type="species" reg="aphrodisia">aphrodisia</tp:taxon-name-part></tp:taxon-name></italic> (left), <italic><tp:taxon-name><tp:taxon-name-part taxon-name-part-type="genus" reg="Calomera">C.</tp:taxon-name-part> <tp:taxon-name-part taxon-name-part-type="species" reg="aulicoides">aulicoides</tp:taxon-name-part></tp:taxon-name></italic> (right).</p></caption><graphic xmlns:xlink="http://www.w3.org/1999/xlink" xlink:href="zookeys-734-043-g026.jpg" position="float" orientation="portrait" xlink:type="simple" id="oo_183632.jpg"/></fig><fig id="F28" position="float" orientation="portrait"><label>Figure 52.</label><caption><p>Head of <italic><tp:taxon-name><tp:taxon-name-part taxon-name-part-type="genus" reg="Calomera">Calomera</tp:taxon-name-part> <tp:taxon-name-part taxon-name-part-type="species" reg="littoralis">littoralis</tp:taxon-name-part> <tp:taxon-name-part taxon-name-part-type="subspecies" reg="winkleri">winkleri</tp:taxon-name-part></tp:taxon-name></italic>: with regular form of left mandible (left) and a small fourth tooth on the inner side of left mandible (arrow, right).</p></caption><graphic xmlns:xlink="http://www.w3.org/1999/xlink" xlink:href="zookeys-734-043-g027.jpg" position="float" orientation="portrait" xlink:type="simple" id="oo_183633.jpg"/></fig></tp:treatment-sec><ref-list><ref id="B2"><mixed-citation xmlns:xlink="http://www.w3.org/1999/xlink" xlink:type="simple">
          <person-group><name name-style="western"><surname>Abdel-Dayem</surname><given-names>MS</given-names></name></person-group> (<year>2004</year>) <article-title>Diversity and spatial distribution of ground and tiger beetles (<tp:taxon-name><tp:taxon-name-part taxon-name-part-type="family">Carabidae</tp:taxon-name-part></tp:taxon-name>, <tp:taxon-name><tp:taxon-name-part taxon-name-part-type="order">Coleoptera</tp:taxon-name-part></tp:taxon-name>) in the Sinai Peninsula, Egypt.</article-title> <source>Bulletin of the Entomological Society of Egypt</source> <volume>81</volume>: <fpage>53</fpage>–<lpage>76</lpage>.</mixed-citation></ref><ref id="B61"><mixed-citation xmlns:xlink="http://www.w3.org/1999/xlink" xlink:type="simple">
          <person-group><name name-style="western"><surname>Horn</surname><given-names>W</given-names></name></person-group> (<year>1931</year>) Zur Kenntnis der Cicindelen-Fauna von Cypern, Syrien, Sizilien, Aegypten und Süd-Griechenland (insbesondere der geographischen Verbreitung der Arten <italic><tp:taxon-name><tp:taxon-name-part taxon-name-part-type="genus">Cicindela</tp:taxon-name-part> <tp:taxon-name-part taxon-name-part-type="species">aphrodisia</tp:taxon-name-part></tp:taxon-name></italic> Baudi, <italic><tp:taxon-name><tp:taxon-name-part taxon-name-part-type="genus">C.</tp:taxon-name-part> <tp:taxon-name-part taxon-name-part-type="species">campestris</tp:taxon-name-part> <tp:taxon-name-part taxon-name-part-type="subspecies">suffriani</tp:taxon-name-part></tp:taxon-name></italic> Loew, <italic><tp:taxon-name><tp:taxon-name-part taxon-name-part-type="genus">C.</tp:taxon-name-part> <tp:taxon-name-part taxon-name-part-type="species">contorta</tp:taxon-name-part></tp:taxon-name></italic> Fisch. und <italic><tp:taxon-name><tp:taxon-name-part taxon-name-part-type="genus"/><tp:taxon-name-part taxon-name-part-type="species">dorsata</tp:taxon-name-part></tp:taxon-name></italic> Br., sowie <italic><tp:taxon-name><tp:taxon-name-part taxon-name-part-type="genus">C.</tp:taxon-name-part> <tp:taxon-name-part taxon-name-part-type="species">aulica</tp:taxon-name-part></tp:taxon-name></italic> Dej.). Bulletin de la Societe Royale Entomologique d’Egypte Séance du 17 November: 157–163.</mixed-citation></ref><ref id="B109"><mixed-citation xmlns:xlink="http://www.w3.org/1999/xlink" xlink:type="simple">
          <person-group><name name-style="western"><surname>Werner</surname><given-names>K</given-names></name></person-group> (<year>1991</year>) <source><tp:taxon-name><tp:taxon-name-part taxon-name-part-type="family">Cicindelidae</tp:taxon-name-part></tp:taxon-name> 1.</source> <publisher-name>Science Nat</publisher-name>, <publisher-loc>Venette</publisher-loc>, <size units="page">74 pp</size>.</mixed-citation></ref><ref id="B112"><mixed-citation xmlns:xlink="http://www.w3.org/1999/xlink" xlink:type="simple">
          <person-group><name name-style="western"><surname>Werner</surname><given-names>K</given-names></name></person-group> (<year>2000</year>) <source>The tiger beetles of Africa 2.</source> <publisher-name>Taita Publishers</publisher-name>, <publisher-loc>Hradec Kralove</publisher-loc>, <size units="page">208 pp</size>.</mixed-citation></ref><ref id="B1"><mixed-citation xmlns:xlink="http://www.w3.org/1999/xlink" xlink:type="simple">
          <person-group><name name-style="western"><surname>Abdel-Dayem</surname><given-names>MS</given-names></name><name name-style="western"><surname>El-Haewagri</surname><given-names>MSA</given-names></name><name name-style="western"><surname>Yassan</surname><given-names>SA</given-names></name></person-group> (<year>2003</year>) <article-title>A review of the Egyptian species of tiger beetles (<tp:taxon-name><tp:taxon-name-part taxon-name-part-type="order">Coleoptera</tp:taxon-name-part></tp:taxon-name>, <tp:taxon-name><tp:taxon-name-part taxon-name-part-type="family">Carabidae</tp:taxon-name-part></tp:taxon-name>, <tp:taxon-name><tp:taxon-name-part taxon-name-part-type="family">Cicindelidae</tp:taxon-name-part></tp:taxon-name>).</article-title> <source>Bulletin of the Entomological Society of Egypt</source> <volume>80</volume>: <fpage>193</fpage>–<lpage>217</lpage>.</mixed-citation></ref><ref id="B82"><mixed-citation xmlns:xlink="http://www.w3.org/1999/xlink" xlink:type="simple">
          <person-group><name name-style="western"><surname>Matalin</surname><given-names>AV</given-names></name><name name-style="western"><surname>Chikatunov</surname><given-names>VI</given-names></name></person-group> (<year>2016</year>) <article-title>The tiger beetles (<tp:taxon-name><tp:taxon-name-part taxon-name-part-type="order">Coleoptera</tp:taxon-name-part></tp:taxon-name>, <tp:taxon-name><tp:taxon-name-part taxon-name-part-type="family">Carabidae</tp:taxon-name-part></tp:taxon-name>, <tp:taxon-name><tp:taxon-name-part taxon-name-part-type="subfamily">Cicindelinae</tp:taxon-name-part></tp:taxon-name>) of Israel and adjacent lands.</article-title> <source>ZooKeys</source> <volume>578</volume>: <fpage>115</fpage>–<lpage>160</lpage>. <ext-link xlink:type="simple" ext-link-type="doi" xlink:href="10.3897/zookeys.578.7383">https://doi.org/10.3897/zookeys.578.7383</ext-link></mixed-citation></ref><ref id="B87"><mixed-citation xmlns:xlink="http://www.w3.org/1999/xlink" xlink:type="simple">
          <person-group><name name-style="western"><surname>Nussbaum</surname><given-names>Y</given-names></name></person-group> (<year>1987</year>) <article-title>Tiger beetles of Israel and Sinai (<tp:taxon-name><tp:taxon-name-part taxon-name-part-type="order">Coleoptera</tp:taxon-name-part></tp:taxon-name>: <tp:taxon-name><tp:taxon-name-part taxon-name-part-type="family">Cicindelidae</tp:taxon-name-part></tp:taxon-name>).</article-title> <source>YES Quarterly</source> <volume>4</volume>: <fpage>7</fpage>–<lpage>15</lpage>.</mixed-citation></ref><ref id="B4"><mixed-citation xmlns:xlink="http://www.w3.org/1999/xlink" xlink:type="simple">
          <person-group><name name-style="western"><surname>Acciavatti</surname><given-names>RE</given-names></name><name name-style="western"><surname>Pearson</surname><given-names>DL</given-names></name></person-group> (<year>1989</year>) <article-title>The tiger beetle genus <italic><tp:taxon-name><tp:taxon-name-part taxon-name-part-type="genus">Cicindela</tp:taxon-name-part></tp:taxon-name></italic> (<tp:taxon-name><tp:taxon-name-part taxon-name-part-type="order">Coleoptera</tp:taxon-name-part></tp:taxon-name>, <tp:taxon-name><tp:taxon-name-part taxon-name-part-type="class">Insecta</tp:taxon-name-part></tp:taxon-name>) from the Indian subcontinent.</article-title> <source>Annales of Carnegie Museum</source> <volume>58</volume>: <fpage>77</fpage>–<lpage>353</lpage>.</mixed-citation></ref><ref id="B8"><mixed-citation xmlns:xlink="http://www.w3.org/1999/xlink" xlink:type="simple">
          <person-group><name name-style="western"><surname>Arndt</surname><given-names>E</given-names></name></person-group> (<year>2011</year>) <article-title>Tribe <tp:taxon-name><tp:taxon-name-part taxon-name-part-type="tribe">Cicindelini</tp:taxon-name-part></tp:taxon-name> Latreille, 1802.</article-title> In: <person-group><name name-style="western"><surname>Arndt</surname><given-names>E</given-names></name><name name-style="western"><surname>Schnitter</surname><given-names>P</given-names></name><name name-style="western"><surname>Sfenthourakis</surname><given-names>S</given-names></name><name name-style="western"><surname>Wrase</surname><given-names>DW</given-names></name></person-group> (<role>Eds</role>) <issue-title>Ground beetles (Carabidae) of Greece.</issue-title> <source>Pensoft, Sofia</source>, <fpage>73</fpage>–<lpage>76</lpage>.</mixed-citation></ref><ref id="B64"><mixed-citation xmlns:xlink="http://www.w3.org/1999/xlink" xlink:type="simple">
          <institution xlink:type="simple">Israel-nature-site</institution> (<year>2017</year>) <ext-link xlink:type="simple" ext-link-type="uri" xlink:href="http://israel-nature-site.com/?page_id=257">http://israel-nature-site.com/?page_id=257</ext-link> [accessed 03/22/2017]</mixed-citation></ref></ref-list></tp:taxon-treatment>
