# Supplementary material for: The tiger beetles (Coleoptera, Cicindelidae) of the southern Levant and adjacent territories: from cybertaxonomy to conservation biology
Source: Zookeys. 2018 Feb 5;(734):43–103. doi: 10.3897/zookeys.734.21989 (PMC5904327; doi:10.3897/zookeys.734.21989)
Supplement: XML Treatment for Calomera littoralis (Fabricius, 1787) , ssp. winkleri [file zookeys.734.21989-treatment11.xml]

<!DOCTYPE tp:taxon-treatment
  PUBLIC "-//TaxonX//DTD Taxonomic Treatment Publishing DTD v0 20100105//EN" "tax-treatment-NSO.dtd">
<tp:taxon-treatment xmlns:tp="http://www.plazi.org/taxpub"><tp:treatment-meta><kwd-group><label>Taxon classification</label><kwd><named-content xmlns:xlink="http://www.w3.org/1999/xlink" content-type="kingdom">Animalia</named-content></kwd><kwd><named-content xmlns:xlink="http://www.w3.org/1999/xlink" content-type="order">Coleoptera</named-content></kwd><kwd><named-content xmlns:xlink="http://www.w3.org/1999/xlink" content-type="family">Cicindelidae</named-content></kwd></kwd-group><mixed-citation publication-type="journal"><person-group><name><surname>Assmann</surname><given-names>Thorsten</given-names></name><name><surname>Boutaud</surname><given-names>Estève</given-names></name><name><surname>Buse</surname><given-names>Jörn</given-names></name><name><surname>Gebert</surname><given-names>Jörg</given-names></name><name><surname>Drees</surname><given-names>Claudia</given-names></name><name><surname>Friedman</surname><given-names>Ariel-Leib-Leonid</given-names></name><name><surname>Khoury</surname><given-names>Fares</given-names></name><name><surname>Marcus</surname><given-names>Tamar</given-names></name><name><surname>Orbach</surname><given-names>Eylon</given-names></name><name><surname>Ittai Renan</surname><given-names/></name><name><surname>Schmidt</surname><given-names>Constantin</given-names></name><name><surname>Zumstein</surname><given-names>Pascale</given-names></name></person-group><article-title>The tiger beetles (<tp:taxon-name><tp:taxon-name-part taxon-name-part-type="order">Coleoptera</tp:taxon-name-part></tp:taxon-name>, <tp:taxon-name><tp:taxon-name-part taxon-name-part-type="family">Cicindelidae</tp:taxon-name-part></tp:taxon-name>) of the southern Levant and adjacent territories: from cybertaxonomy to conservation biology</article-title><source>Zookeys</source><day>5</day><month>2</month><year>2018</year><volume>2018</volume><issue>734</issue><fpage>43</fpage><lpage>103</lpage><pub-id pub-id-type="doi">10.3897/zookeys.734.21989</pub-id></mixed-citation></tp:treatment-meta><tp:nomenclature><label>11.</label><tp:taxon-name>
              <tp:taxon-name-part taxon-name-part-type="genus" reg="Calomera">Calomera</tp:taxon-name-part>
              <tp:taxon-name-part taxon-name-part-type="species" reg="littoralis">littoralis</tp:taxon-name-part>
              <tp:taxon-name-part taxon-name-part-type="basionym-authority">(Fabricius, 1787)</tp:taxon-name-part>
              <tp:taxon-name-part taxon-name-part-type="authority">,</tp:taxon-name-part>
              <tp:taxon-name-part taxon-name-part-type="infraspecific-rank">ssp.</tp:taxon-name-part>
              <tp:taxon-name-part taxon-name-part-type="subspecies" reg="winkleri">winkleri</tp:taxon-name-part>
            </tp:taxon-name><tp:taxon-authority>(Mandl, 1934)</tp:taxon-authority></tp:nomenclature><tp:treatment-sec sec-type="habitat" id="SECID0ENSBI"><title>Habitat.</title><p>A coastal species which colonizes both sea shores with sandy or with cohesive soils as well as salty marshlands found behind the dunes, especially those covered with salt crusts during the summer and where the vegetation is dominated by <italic><tp:taxon-name><tp:taxon-name-part taxon-name-part-type="genus" reg="Anthrocnemum">Anthrocnemum</tp:taxon-name-part></tp:taxon-name></italic> species and by <italic><tp:taxon-name><tp:taxon-name-part taxon-name-part-type="genus" reg="Tamarix">Tamarix</tp:taxon-name-part> <tp:taxon-name-part taxon-name-part-type="species" reg="tetragyna">tetragyna</tp:taxon-name-part></tp:taxon-name></italic>. Also found in river mouths and in freshwater habitats (<xref ref-type="bibr" rid="B13">Austin et al. 2008</xref>; <xref ref-type="bibr" rid="B87">Nussbaum 1987</xref>; <xref ref-type="bibr" rid="B105">Valdenberg 1983</xref>; own observations). Diurnal.</p></tp:treatment-sec><tp:treatment-sec sec-type="phenology" id="SECID0ERTBI"><title>Phenology.</title><p>Middle of February until November (<xref ref-type="bibr" rid="B82">Matalin and Chikatunov 2016</xref>; <xref ref-type="bibr" rid="B87">Nussbaum 1987</xref>).</p></tp:treatment-sec><tp:treatment-sec sec-type="distribution" id="SECID0E6TBI"><title>Distribution range.</title><p>From Greece to Iran and Central Asia; southwards to Israel (<xref ref-type="bibr" rid="B81">Mandl 1981b</xref>).</p></tp:treatment-sec><tp:treatment-sec sec-type="distribution" id="SECID0EJUBI"><title>Distribution in the southern Levant.</title><p>Along the Mediterranean coast from the mouth of Nahal Betzet (=Nakhal Bezet) to the Gaza strip (<xref ref-type="bibr" rid="B82">Matalin and Chikatunov 2016</xref>; <xref ref-type="bibr" rid="B87">Nussbaum 1987</xref>). It probably also occurs on the northern coast of Sinai Peninsula, but <xref ref-type="bibr" rid="B1">Abdel-Dayem et al. (2003)</xref> did not list the subspecies or the nominate form from Egypt. <italic><tp:taxon-name><tp:taxon-name-part taxon-name-part-type="genus" reg="Calomera">Calomera</tp:taxon-name-part> <tp:taxon-name-part taxon-name-part-type="species" reg="littoralis">littoralis</tp:taxon-name-part> <tp:taxon-name-part taxon-name-part-type="subspecies" reg="winkleri">winkleri</tp:taxon-name-part></tp:taxon-name></italic> is listed by Puchkow and Matalin (2017) and <xref ref-type="bibr" rid="B85">Nasir and Katbeh-Bader (2017)</xref> for Jordan, but not by <xref ref-type="bibr" rid="B82">Matalin and Chikatunov (2016)</xref>. <xref ref-type="bibr" rid="B85">Nasir and Katbeh-Bader (2017)</xref> indicate the species from Ma’in Falls, a typical habitat for <italic><tp:taxon-name><tp:taxon-name-part taxon-name-part-type="genus" reg="Calomera">C.</tp:taxon-name-part> <tp:taxon-name-part taxon-name-part-type="species" reg="aulicoides">aulicoides</tp:taxon-name-part></tp:taxon-name></italic>, from where they mention also <italic><tp:taxon-name><tp:taxon-name-part taxon-name-part-type="genus" reg="Calomera">C.</tp:taxon-name-part> <tp:taxon-name-part taxon-name-part-type="species" reg="littoralis">littoralis</tp:taxon-name-part></tp:taxon-name></italic>. We do not know of any verifiable record for Jordan.</p></tp:treatment-sec><tp:treatment-sec sec-type="Taxonomic notes" id="SECID0EMWBI"><title>Taxonomic notes.</title><p>The subspecies <tp:taxon-name><tp:taxon-name-part taxon-name-part-type="genus" reg="Calomera"/><tp:taxon-name-part taxon-name-part-type="species" reg="littoralis"/><tp:taxon-name-part taxon-name-part-type="subspecies" reg="winkleri">winkleri</tp:taxon-name-part></tp:taxon-name> can be differentiated from the other subspecies of <italic><tp:taxon-name><tp:taxon-name-part taxon-name-part-type="genus" reg="Calomera"/><tp:taxon-name-part taxon-name-part-type="species" reg="littoralis">littoralis</tp:taxon-name-part></tp:taxon-name></italic> using the form of the copulatory piece of the median lobe of the aedeagus (<xref ref-type="bibr" rid="B72">Korell 1988</xref>; <xref ref-type="bibr" rid="B78">Mandl 1934</xref>; <xref ref-type="bibr" rid="B81">1981b</xref>). Some populations from the eastern part of the distribution range have copulatory pieces which show an intermediate shape between those of <italic><tp:taxon-name><tp:taxon-name-part taxon-name-part-type="genus" reg="Calomera"/><tp:taxon-name-part taxon-name-part-type="species" reg="nemoralis">nemoralis</tp:taxon-name-part></tp:taxon-name></italic> (Olivier, 1790) and <italic><tp:taxon-name><tp:taxon-name-part taxon-name-part-type="genus" reg="Calomera"/><tp:taxon-name-part taxon-name-part-type="species" reg="winkleri">winkleri</tp:taxon-name-part></tp:taxon-name></italic>. These populations are most probably transitional, and likely are hybrid populations. Nonetheless, they are described as a separate subspecies, <italic>mandli</italic> Mandl, 1934 (<xref ref-type="bibr" rid="B72">Korell 1988</xref>; <xref ref-type="bibr" rid="B81">Mandl 1981b</xref>).</p><p>See also <italic><tp:taxon-name><tp:taxon-name-part taxon-name-part-type="genus" reg="Calomera">C.</tp:taxon-name-part> <tp:taxon-name-part taxon-name-part-type="species" reg="aulica">aulica</tp:taxon-name-part></tp:taxon-name></italic> for further diagnostic characters.</p></tp:treatment-sec><tp:treatment-sec sec-type="Conservation" id="SECID0ECZBI"><title>Conservation.</title><p>Not threatened. Although the species lives along seashores which tend to be intensively influenced by touristic activities, the species has not declined as strongly as other littoral tiger beetles (for Greece: <xref ref-type="bibr" rid="B53">Gebert 2013</xref>, for Israel: own observation).</p></tp:treatment-sec><ref-list><ref id="B13"><mixed-citation xmlns:xlink="http://www.w3.org/1999/xlink" xlink:type="simple">
          <person-group><name name-style="western"><surname>Austin</surname><given-names>K</given-names></name><name name-style="western"><surname>Small</surname><given-names>E</given-names></name><name name-style="western"><surname>Lemaire</surname><given-names>J-M</given-names></name><name name-style="western"><surname>Jeanne</surname><given-names>C</given-names></name><name name-style="western"><surname>Makris</surname><given-names>C</given-names></name><name name-style="western"><surname>Georghiou</surname><given-names>G</given-names></name></person-group> (<year>2008</year>) <article-title>Révision du Catalogue des <tp:taxon-name><tp:taxon-name-part taxon-name-part-type="family">Carabidae</tp:taxon-name-part></tp:taxon-name> (<tp:taxon-name><tp:taxon-name-part taxon-name-part-type="order">Coleoptera</tp:taxon-name-part></tp:taxon-name>) de Chypre. A revised catalogue of the <tp:taxon-name><tp:taxon-name-part taxon-name-part-type="family">Carabidae</tp:taxon-name-part></tp:taxon-name> (<tp:taxon-name><tp:taxon-name-part taxon-name-part-type="order">Coleoptera</tp:taxon-name-part></tp:taxon-name>) of Cyprus.</article-title> <source>Annales du Museum d’Histoire Naturelle de Nice</source> <volume>23</volume>: <fpage>1</fpage>–<lpage>199</lpage>.</mixed-citation></ref><ref id="B87"><mixed-citation xmlns:xlink="http://www.w3.org/1999/xlink" xlink:type="simple">
          <person-group><name name-style="western"><surname>Nussbaum</surname><given-names>Y</given-names></name></person-group> (<year>1987</year>) <article-title>Tiger beetles of Israel and Sinai (<tp:taxon-name><tp:taxon-name-part taxon-name-part-type="order">Coleoptera</tp:taxon-name-part></tp:taxon-name>: <tp:taxon-name><tp:taxon-name-part taxon-name-part-type="family">Cicindelidae</tp:taxon-name-part></tp:taxon-name>).</article-title> <source>YES Quarterly</source> <volume>4</volume>: <fpage>7</fpage>–<lpage>15</lpage>.</mixed-citation></ref><ref id="B105"><mixed-citation xmlns:xlink="http://www.w3.org/1999/xlink" xlink:type="simple">
          <person-group><name name-style="western"><surname>Valdenberg</surname><given-names>A</given-names></name></person-group> (<year>1983</year>) <article-title>The tiger beetles family. General survey of the family and key to species in Israel and Sinai (in Hebrew).</article-title> <source>Shappirit - Journal of the Israel Entomology Center</source> <volume>1</volume>: <fpage>38</fpage>–<lpage>48</lpage>.</mixed-citation></ref><ref id="B82"><mixed-citation xmlns:xlink="http://www.w3.org/1999/xlink" xlink:type="simple">
          <person-group><name name-style="western"><surname>Matalin</surname><given-names>AV</given-names></name><name name-style="western"><surname>Chikatunov</surname><given-names>VI</given-names></name></person-group> (<year>2016</year>) <article-title>The tiger beetles (<tp:taxon-name><tp:taxon-name-part taxon-name-part-type="order">Coleoptera</tp:taxon-name-part></tp:taxon-name>, <tp:taxon-name><tp:taxon-name-part taxon-name-part-type="family">Carabidae</tp:taxon-name-part></tp:taxon-name>, <tp:taxon-name><tp:taxon-name-part taxon-name-part-type="subfamily">Cicindelinae</tp:taxon-name-part></tp:taxon-name>) of Israel and adjacent lands.</article-title> <source>ZooKeys</source> <volume>578</volume>: <fpage>115</fpage>–<lpage>160</lpage>. <ext-link xlink:type="simple" ext-link-type="doi" xlink:href="10.3897/zookeys.578.7383">https://doi.org/10.3897/zookeys.578.7383</ext-link></mixed-citation></ref><ref id="B81"><mixed-citation xmlns:xlink="http://www.w3.org/1999/xlink" xlink:type="simple">
          <person-group><name name-style="western"><surname>Mandl</surname><given-names>K</given-names></name></person-group> (<year>1981b</year>) <article-title>Revision der unter <italic><tp:taxon-name><tp:taxon-name-part taxon-name-part-type="genus">Cicindela</tp:taxon-name-part> <tp:taxon-name-part taxon-name-part-type="species">lunulata</tp:taxon-name-part></tp:taxon-name></italic> F. im Weltkatalog der <tp:taxon-name><tp:taxon-name-part taxon-name-part-type="subfamily">Cicindelinae</tp:taxon-name-part></tp:taxon-name> zusammengefassten Formen (<tp:taxon-name><tp:taxon-name-part taxon-name-part-type="order">Coleoptera</tp:taxon-name-part></tp:taxon-name>, <tp:taxon-name><tp:taxon-name-part taxon-name-part-type="family">Cicindelidae</tp:taxon-name-part></tp:taxon-name>).</article-title> <source>Entomologische Arbeiten aus dem Museum Frey</source> <volume>29</volume>: <fpage>117</fpage>–<lpage>176</lpage>.</mixed-citation></ref><ref id="B1"><mixed-citation xmlns:xlink="http://www.w3.org/1999/xlink" xlink:type="simple">
          <person-group><name name-style="western"><surname>Abdel-Dayem</surname><given-names>MS</given-names></name><name name-style="western"><surname>El-Haewagri</surname><given-names>MSA</given-names></name><name name-style="western"><surname>Yassan</surname><given-names>SA</given-names></name></person-group> (<year>2003</year>) <article-title>A review of the Egyptian species of tiger beetles (<tp:taxon-name><tp:taxon-name-part taxon-name-part-type="order">Coleoptera</tp:taxon-name-part></tp:taxon-name>, <tp:taxon-name><tp:taxon-name-part taxon-name-part-type="family">Carabidae</tp:taxon-name-part></tp:taxon-name>, <tp:taxon-name><tp:taxon-name-part taxon-name-part-type="family">Cicindelidae</tp:taxon-name-part></tp:taxon-name>).</article-title> <source>Bulletin of the Entomological Society of Egypt</source> <volume>80</volume>: <fpage>193</fpage>–<lpage>217</lpage>.</mixed-citation></ref><ref id="B85"><mixed-citation xmlns:xlink="http://www.w3.org/1999/xlink" xlink:type="simple">
          <person-group><name name-style="western"><surname>Nasir</surname><given-names>WM</given-names></name><name name-style="western"><surname>Katbeh-Bader</surname><given-names>A</given-names></name></person-group> (<year>2017</year>) <article-title>Annotated checklist of the ground beetles (<tp:taxon-name><tp:taxon-name-part taxon-name-part-type="order">Coleoptera</tp:taxon-name-part></tp:taxon-name>: <tp:taxon-name><tp:taxon-name-part taxon-name-part-type="family">Carabidae</tp:taxon-name-part></tp:taxon-name>) of Jordan.</article-title> <source>Zoology and Ecology</source> <volume>27</volume>: <fpage>269</fpage>–<lpage>291</lpage>. <ext-link xlink:type="simple" ext-link-type="doi" xlink:href="10.1080/21658005.2017.1400217">https://doi.org/10.1080/21658005.2017.1400217</ext-link></mixed-citation></ref><ref id="B72"><mixed-citation xmlns:xlink="http://www.w3.org/1999/xlink" xlink:type="simple">
          <person-group><name name-style="western"><surname>Korell</surname><given-names>A</given-names></name></person-group> (<year>1988</year>) <article-title>Die Cicindeliden (<tp:taxon-name><tp:taxon-name-part taxon-name-part-type="order">Coleoptera</tp:taxon-name-part></tp:taxon-name>) Anatoliens.</article-title> <source>Entomologia Basiliensia</source> <volume>12</volume>: <fpage>93</fpage>–<lpage>111</lpage>.</mixed-citation></ref><ref id="B78"><mixed-citation xmlns:xlink="http://www.w3.org/1999/xlink" xlink:type="simple">
          <person-group><name name-style="western"><surname>Mandl</surname><given-names>K</given-names></name></person-group> (<year>1934</year>) <article-title><italic><tp:taxon-name><tp:taxon-name-part taxon-name-part-type="genus">Cicindela</tp:taxon-name-part> <tp:taxon-name-part taxon-name-part-type="species">lunulata</tp:taxon-name-part></tp:taxon-name></italic> Fabr. und ihre Rassen.</article-title> <source>Arbeiten über morphologische und taxonomische Entomologie aus Berlin-Dahlem</source> <volume>1</volume>: <fpage>239</fpage>–<lpage>246</lpage>.</mixed-citation></ref><ref id="B53"><mixed-citation xmlns:xlink="http://www.w3.org/1999/xlink" xlink:type="simple">
          <person-group><name name-style="western"><surname>Gebert</surname><given-names>J</given-names></name></person-group> (<year>2013</year>) <article-title>Bemerkungen zu paläarktischen Sandlaufkäfern und Beobachtungen zum Beutefangverhalten von <italic><tp:taxon-name><tp:taxon-name-part taxon-name-part-type="genus">Calomera</tp:taxon-name-part> <tp:taxon-name-part taxon-name-part-type="species">littoralis</tp:taxon-name-part> <tp:taxon-name-part taxon-name-part-type="subspecies">nemoralis</tp:taxon-name-part></tp:taxon-name></italic> (Olivier, 1790) (<tp:taxon-name><tp:taxon-name-part taxon-name-part-type="order">Coleoptera</tp:taxon-name-part></tp:taxon-name>, <tp:taxon-name><tp:taxon-name-part taxon-name-part-type="family">Cicindelidae</tp:taxon-name-part></tp:taxon-name>).</article-title> <source>Entomologische Nachrichten und Berichte</source> <volume>57</volume>: <fpage>143</fpage>–<lpage>146</lpage>.</mixed-citation></ref></ref-list></tp:taxon-treatment>
