# Supplementary material for: The tiger beetles (Coleoptera, Cicindelidae) of the southern Levant and adjacent territories: from cybertaxonomy to conservation biology
Source: Zookeys. 2018 Feb 5;(734):43–103. doi: 10.3897/zookeys.734.21989 (PMC5904327; doi:10.3897/zookeys.734.21989)
Supplement: XML Treatment for Calomera aulicoides [file zookeys.734.21989-treatment12.xml]

<!DOCTYPE tp:taxon-treatment
  PUBLIC "-//TaxonX//DTD Taxonomic Treatment Publishing DTD v0 20100105//EN" "tax-treatment-NSO.dtd">
<tp:taxon-treatment xmlns:tp="http://www.plazi.org/taxpub"><tp:treatment-meta><kwd-group><label>Taxon classification</label><kwd><named-content xmlns:xlink="http://www.w3.org/1999/xlink" content-type="kingdom">Animalia</named-content></kwd><kwd><named-content xmlns:xlink="http://www.w3.org/1999/xlink" content-type="order">Coleoptera</named-content></kwd><kwd><named-content xmlns:xlink="http://www.w3.org/1999/xlink" content-type="family">Cicindelidae</named-content></kwd></kwd-group><mixed-citation publication-type="journal"><person-group><name><surname>Assmann</surname><given-names>Thorsten</given-names></name><name><surname>Boutaud</surname><given-names>Estève</given-names></name><name><surname>Buse</surname><given-names>Jörn</given-names></name><name><surname>Gebert</surname><given-names>Jörg</given-names></name><name><surname>Drees</surname><given-names>Claudia</given-names></name><name><surname>Friedman</surname><given-names>Ariel-Leib-Leonid</given-names></name><name><surname>Khoury</surname><given-names>Fares</given-names></name><name><surname>Marcus</surname><given-names>Tamar</given-names></name><name><surname>Orbach</surname><given-names>Eylon</given-names></name><name><surname>Ittai Renan</surname><given-names/></name><name><surname>Schmidt</surname><given-names>Constantin</given-names></name><name><surname>Zumstein</surname><given-names>Pascale</given-names></name></person-group><article-title>The tiger beetles (<tp:taxon-name><tp:taxon-name-part taxon-name-part-type="order">Coleoptera</tp:taxon-name-part></tp:taxon-name>, <tp:taxon-name><tp:taxon-name-part taxon-name-part-type="family">Cicindelidae</tp:taxon-name-part></tp:taxon-name>) of the southern Levant and adjacent territories: from cybertaxonomy to conservation biology</article-title><source>Zookeys</source><day>5</day><month>2</month><year>2018</year><volume>2018</volume><issue>734</issue><fpage>43</fpage><lpage>103</lpage><pub-id pub-id-type="doi">10.3897/zookeys.734.21989</pub-id></mixed-citation></tp:treatment-meta><tp:nomenclature><label>12.</label><tp:taxon-name>
              <tp:taxon-name-part taxon-name-part-type="genus" reg="Calomera">Calomera</tp:taxon-name-part>
              <tp:taxon-name-part taxon-name-part-type="species" reg="aulicoides">aulicoides</tp:taxon-name-part>
            </tp:taxon-name><tp:taxon-authority>(J.R. Sahlberg, 1913), stat. rest.</tp:taxon-authority></tp:nomenclature><tp:treatment-sec sec-type="habitat" id="SECID0EQ1BI"><title>Habitat.</title><p>On sandy and stony banks close to freshwater (the Jordan River, Sea of Galilee), especially in wadis. Also found in salty habitats close to the Dead Sea. Diurnal.</p></tp:treatment-sec><tp:treatment-sec sec-type="phenology" id="SECID0EV1BI"><title>Phenology.</title><p>Throughout the year (records from February to December) (<xref ref-type="bibr" rid="B87">Nussbaum 1987</xref>, own observations).</p></tp:treatment-sec><tp:treatment-sec sec-type="distribution" id="SECID0E61BI"><title>Distribution range.</title><p>From Egypt and southern Turkey to Iran (<xref ref-type="bibr" rid="B29">Cassola 1999</xref>; <xref ref-type="bibr" rid="B72">Korell 1988</xref>; <xref ref-type="bibr" rid="B81">Mandl 1981b</xref>).</p></tp:treatment-sec><tp:treatment-sec sec-type="distribution" id="SECID0ER2BI"><title>Distribution in the southern Levant.</title><p>In Israel and Jordan along the Jordan Valley from the Hula Valley and the Sea of Galilee to the Dead Sea region, and in the Arava <!--PageBreak-->Valley. In Sinai on the Mediterranean Coast and in South Sinai (<xref ref-type="bibr" rid="B1">Abdel-Dayem et al. 2003</xref>; <xref ref-type="bibr" rid="B82">Matalin and Chikatunov 2016</xref>; <xref ref-type="bibr" rid="B87">Nussbaum 1987</xref>).</p></tp:treatment-sec><tp:treatment-sec sec-type="Taxonomic notes" id="SECID0EF3BI"><title>Taxonomic notes.</title><p>In the past most authors ranked this taxon as a subspecies (or even as a form with a rank below the subspecies) of <italic><tp:taxon-name><tp:taxon-name-part taxon-name-part-type="genus" reg="Calomera"/><tp:taxon-name-part taxon-name-part-type="species" reg="littoralis">littoralis</tp:taxon-name-part></tp:taxon-name></italic> (or of another taxon of this species group) (e.g. <xref ref-type="bibr" rid="B78">Mandl 1934</xref>). However, later <xref ref-type="bibr" rid="B81">Mandl (1981b)</xref> ranked <italic><tp:taxon-name><tp:taxon-name-part taxon-name-part-type="genus" reg="Calomera"/><tp:taxon-name-part taxon-name-part-type="species" reg="aulicoides">aulicoides</tp:taxon-name-part></tp:taxon-name></italic> as a species, though only few authors accepted this ranking (e.g. <xref ref-type="bibr" rid="B71">Korell 1984</xref>; <xref ref-type="bibr" rid="B109">Werner 1991</xref>), and the majority rank it as a subspecies (<xref ref-type="bibr" rid="B29">Cassola 1999</xref>; <xref ref-type="bibr" rid="B82">Matalin and Chikatunov 2016</xref>; <xref ref-type="bibr" rid="B94">Putchkov and Matalin 2003</xref>, <xref ref-type="bibr" rid="B95">2017</xref>; <xref ref-type="bibr" rid="B114">Wiesner 1992</xref>). <xref ref-type="bibr" rid="B92">Pesarini and Monzini (2010</xref>: 10) are, to our knowledge, the only authors from the last years, who ranked <italic><tp:taxon-name><tp:taxon-name-part taxon-name-part-type="genus" reg="Calomera"/><tp:taxon-name-part taxon-name-part-type="species" reg="aulicoides">aulicoides</tp:taxon-name-part></tp:taxon-name></italic> as a valid species. However, the authors seem to have confused it with <italic><tp:taxon-name><tp:taxon-name-part taxon-name-part-type="genus" reg="Calomera">Calomera</tp:taxon-name-part> <tp:taxon-name-part taxon-name-part-type="species" reg="aphrodisia">aphrodisia</tp:taxon-name-part></tp:taxon-name></italic> (Baudi, 1864), which occurs in Sicily (<xref ref-type="bibr" rid="B25">Brandmayr et al. 2005</xref>; <xref ref-type="bibr" rid="B74">Lisa 2002</xref>; <xref ref-type="bibr" rid="B106">Vigna-Taglianti 1993</xref>), but is not listed by <xref ref-type="bibr" rid="B92">Pesarini and Monzini (2010)</xref>.</p><p>In the southern Levant, both <italic><tp:taxon-name><tp:taxon-name-part taxon-name-part-type="genus" reg="Calomera"/><tp:taxon-name-part taxon-name-part-type="species" reg="littoralis">littoralis</tp:taxon-name-part></tp:taxon-name><tp:taxon-name><tp:taxon-name-part taxon-name-part-type="genus" reg="Calomera"/><tp:taxon-name-part taxon-name-part-type="species" reg="winkleri">winkleri</tp:taxon-name-part></tp:taxon-name></italic> and <italic><tp:taxon-name><tp:taxon-name-part taxon-name-part-type="genus" reg="Calomera"/><tp:taxon-name-part taxon-name-part-type="species" reg="aulicoides">aulicoides</tp:taxon-name-part></tp:taxon-name></italic> occur. They live in sympatry in the north of Israel (in the Hula Valley: see records for <italic><tp:taxon-name><tp:taxon-name-part taxon-name-part-type="genus" reg="Calomera">C.</tp:taxon-name-part> <tp:taxon-name-part taxon-name-part-type="species" reg="littoralis">littoralis</tp:taxon-name-part> <tp:taxon-name-part taxon-name-part-type="subspecies" reg="winkleri">winkleri</tp:taxon-name-part></tp:taxon-name></italic> published by <xref ref-type="bibr" rid="B82">Matalin and Chikatunov 2016</xref>, and own records of <italic><tp:taxon-name><tp:taxon-name-part taxon-name-part-type="genus" reg="Calomera">C.</tp:taxon-name-part> <tp:taxon-name-part taxon-name-part-type="species" reg="aulicoides">aulicoides</tp:taxon-name-part></tp:taxon-name></italic> from Nahal Guvta (= Wadi al-Hashabi, in some maps indicated as Wadi Guyta; close to the Banias, <abbrev xmlns:xlink="http://www.w3.org/1999/xlink" xlink:title="Working collection Assmann, Lüneburg, Germany" id="ABBRID0EJBCI" xlink:type="simple">CAL</abbrev>), while further southwest they are (at least) parapatric with a distance of about 20 km (Tamra – Eilabun) between populations. Although both taxa are flight-active, no intermediate forms are known (in contrast to the form of the copulatory pieces in the <italic><tp:taxon-name><tp:taxon-name-part taxon-name-part-type="genus" reg="Calomera"/><tp:taxon-name-part taxon-name-part-type="species" reg="littoralis">littoralis</tp:taxon-name-part></tp:taxon-name></italic> subspecies, see above). <italic><tp:taxon-name><tp:taxon-name-part taxon-name-part-type="genus" reg="Calomera">Calomera</tp:taxon-name-part> <tp:taxon-name-part taxon-name-part-type="species" reg="aulicoides">aulicoides</tp:taxon-name-part></tp:taxon-name></italic> has a clear and easily accessible character for differentiation from <italic><tp:taxon-name><tp:taxon-name-part taxon-name-part-type="genus" reg="Calomera">C.</tp:taxon-name-part> <tp:taxon-name-part taxon-name-part-type="species" reg="littoralis">littoralis</tp:taxon-name-part></tp:taxon-name></italic>. While the latter one usually has three teeth on the inner side of the left mandible, <italic><tp:taxon-name><tp:taxon-name-part taxon-name-part-type="genus" reg="Calomera">C.</tp:taxon-name-part> <tp:taxon-name-part taxon-name-part-type="species" reg="aulicoides">aulicoides</tp:taxon-name-part></tp:taxon-name></italic> has four of them (Figs <xref ref-type="fig" rid="F27">51</xref> and <xref ref-type="fig" rid="F28">52</xref>; <xref ref-type="bibr" rid="B82">Matalin and Chikatunov 2016</xref>). Sometimes specimens of <italic><tp:taxon-name><tp:taxon-name-part taxon-name-part-type="genus" reg="Calomera">C.</tp:taxon-name-part> <tp:taxon-name-part taxon-name-part-type="species" reg="littoralis">littoralis</tp:taxon-name-part> <tp:taxon-name-part taxon-name-part-type="subspecies" reg="winkleri">winkleri</tp:taxon-name-part></tp:taxon-name></italic> have a small fourth <!--PageBreak-->tooth on the inner edge of the left mandible (Fig. <xref ref-type="fig" rid="F28">52</xref>). However, these specimens do not represent hybrid populations as the copulatory piece of the median lobe of aedeagus does not show any intermediate characters. The lack of intermediate populations and the sympatric and parapatric distribution ranges in the southern Levant give evidence for the species status of both, <italic><tp:taxon-name><tp:taxon-name-part taxon-name-part-type="genus" reg="Calomera">C.</tp:taxon-name-part> <tp:taxon-name-part taxon-name-part-type="species" reg="aulicoides">aulicoides</tp:taxon-name-part></tp:taxon-name></italic> and <italic><tp:taxon-name><tp:taxon-name-part taxon-name-part-type="genus" reg="Calomera">C.</tp:taxon-name-part> <tp:taxon-name-part taxon-name-part-type="species" reg="littoralis">littoralis</tp:taxon-name-part></tp:taxon-name></italic>.</p><p>It is possible that both taxa occur sympatrically in Jordan as well (Ma’in Falls, <xref ref-type="bibr" rid="B85">Nasir and Katbeh-Bader 2017</xref>). We do not know any population of <italic><tp:taxon-name><tp:taxon-name-part taxon-name-part-type="genus" reg="Calomera">C.</tp:taxon-name-part> <tp:taxon-name-part taxon-name-part-type="species" reg="littoralis">littoralis</tp:taxon-name-part></tp:taxon-name></italic> from Jordan.</p><p>The external shapes of the median lobes of the aedeagi of both taxa do not differ strongly from each other (Fig. <xref ref-type="fig" rid="F16">40</xref>), though the copulatory pieces are strongly differentiated (Fig. <xref ref-type="fig" rid="F18">42</xref>). The sharp spines of the copulatory piece in these taxa may even act in a similar way to the spines of the endophallus in closely related <tp:taxon-name><tp:taxon-name-part taxon-name-part-type="genus" reg="Carabus">Carabus</tp:taxon-name-part></tp:taxon-name> species of the subgenus <tp:taxon-name><tp:taxon-name-part taxon-name-part-type="subgenus" reg="Ohomopterus">Ohomopterus</tp:taxon-name-part></tp:taxon-name>, which seem to be an example of lock-and-key genitalia (<xref ref-type="bibr" rid="B103">Sota and Kubota 1998</xref>). This is in contrast to most other animals, as in depth discussed by <xref ref-type="bibr" rid="B38">Eberhard (2010</xref>; <xref ref-type="bibr" rid="B39">1985</xref>). Caution is necessary in postulating lock-and-key-functions for the genitalia in tiger beetles as we lack empirical evidence.</p><fig id="F18" position="float" orientation="portrait"><label>Figure 42.</label><caption><p>Copulatory pieces (arrows) of the median lobes of aedeagi of <italic><tp:taxon-name><tp:taxon-name-part taxon-name-part-type="genus" reg="Calomera">Calomera</tp:taxon-name-part> <tp:taxon-name-part taxon-name-part-type="species" reg="aulicoides">aulicoides</tp:taxon-name-part></tp:taxon-name></italic> (above) and <italic><tp:taxon-name><tp:taxon-name-part taxon-name-part-type="genus" reg="Calomera">C.</tp:taxon-name-part> <tp:taxon-name-part taxon-name-part-type="species" reg="littoralis">littoralis</tp:taxon-name-part> <tp:taxon-name-part taxon-name-part-type="subspecies" reg="winkleri">winkleri</tp:taxon-name-part></tp:taxon-name></italic> (below).</p></caption><graphic xmlns:xlink="http://www.w3.org/1999/xlink" xlink:href="zookeys-734-043-g017.jpg" position="float" orientation="portrait" xlink:type="simple" id="oo_183623.jpg"/></fig><fig id="F19" position="float" orientation="portrait"><label>Figure 43.</label><caption><p>Median lobes of the aedeagus of <italic><tp:taxon-name><tp:taxon-name-part taxon-name-part-type="genus" reg="Cephalota">Cephalota</tp:taxon-name-part></tp:taxon-name></italic> species: <bold>a</bold> <italic><tp:taxon-name><tp:taxon-name-part taxon-name-part-type="genus" reg="Cephalota">C.</tp:taxon-name-part> <tp:taxon-name-part taxon-name-part-type="species" reg="littorea">littorea</tp:taxon-name-part></tp:taxon-name></italic> <bold>b</bold> <italic><tp:taxon-name><tp:taxon-name-part taxon-name-part-type="genus" reg="Cephalota">C.</tp:taxon-name-part> <tp:taxon-name-part taxon-name-part-type="species" reg="tibialis">tibialis</tp:taxon-name-part></tp:taxon-name></italic> <bold>c</bold> <italic><tp:taxon-name><tp:taxon-name-part taxon-name-part-type="genus" reg="Cephalota">C.</tp:taxon-name-part> <tp:taxon-name-part taxon-name-part-type="species" reg="circumdata">circumdata</tp:taxon-name-part></tp:taxon-name></italic> <bold>d</bold> <italic><tp:taxon-name><tp:taxon-name-part taxon-name-part-type="genus" reg="Cephalota">C.</tp:taxon-name-part> <tp:taxon-name-part taxon-name-part-type="species" reg="vartianorum">vartianorum</tp:taxon-name-part></tp:taxon-name></italic>.</p></caption><graphic xmlns:xlink="http://www.w3.org/1999/xlink" xlink:href="zookeys-734-043-g018.jpg" position="float" orientation="portrait" xlink:type="simple" id="oo_183624.jpg"/></fig><p>Moreover, we have to be cautious to establish species ranks solely based on the external shape of the median lobe of aedeagus. In this respect, clearly differentiated taxa of ground beetles can have an excessive geneflow (e.g. <xref ref-type="bibr" rid="B83">Matern et al. 2011</xref>).</p><p>The change in the taxonomic rank of <italic><tp:taxon-name><tp:taxon-name-part taxon-name-part-type="genus" reg="Calomera">C.</tp:taxon-name-part> <tp:taxon-name-part taxon-name-part-type="species" reg="aulicoides">aulicoides</tp:taxon-name-part></tp:taxon-name></italic> stat. rest. indicates the need for a revision of the entire <italic><tp:taxon-name><tp:taxon-name-part taxon-name-part-type="genus" reg="Cephalota">C.</tp:taxon-name-part> <tp:taxon-name-part taxon-name-part-type="species" reg="littoralis">littoralis</tp:taxon-name-part></tp:taxon-name></italic> group. As a recent phylogeographic study from southeastern Europe reveals, molecular approaches can help to solve the taxonomic chaos in this group with its overlooked or neglected taxa (<xref ref-type="bibr" rid="B67">Jaskuła et al. 2016</xref>).</p><p>See also <italic><tp:taxon-name><tp:taxon-name-part taxon-name-part-type="genus" reg="Calomera">C.</tp:taxon-name-part> <tp:taxon-name-part taxon-name-part-type="species" reg="aulica">aulica</tp:taxon-name-part></tp:taxon-name></italic> for further diagnostic characters.</p></tp:treatment-sec><tp:treatment-sec sec-type="Conservation" id="SECID0EALCI"><title>Conservation.</title><p>Not threatened in Israel or Jordan. Still widely distributed in the Sea of Galilee region and in the wadis around the Dead Sea, also in strongly grazed habitats.</p></tp:treatment-sec><tp:treatment-sec><!--Section generated to contain objects referenced in tp:taxon-treatment.--><fig id="F27" position="float" orientation="portrait"><label>Figure 51.</label><caption><p>Head of <italic><tp:taxon-name><tp:taxon-name-part taxon-name-part-type="genus" reg="Calomera">Calomera</tp:taxon-name-part></tp:taxon-name></italic> species in dorsal view: <italic><tp:taxon-name><tp:taxon-name-part taxon-name-part-type="genus" reg="Calomera">C.</tp:taxon-name-part> <tp:taxon-name-part taxon-name-part-type="species" reg="aphrodisia">aphrodisia</tp:taxon-name-part></tp:taxon-name></italic> (left), <italic><tp:taxon-name><tp:taxon-name-part taxon-name-part-type="genus" reg="Calomera">C.</tp:taxon-name-part> <tp:taxon-name-part taxon-name-part-type="species" reg="aulicoides">aulicoides</tp:taxon-name-part></tp:taxon-name></italic> (right).</p></caption><graphic xmlns:xlink="http://www.w3.org/1999/xlink" xlink:href="zookeys-734-043-g026.jpg" position="float" orientation="portrait" xlink:type="simple" id="oo_183632.jpg"/></fig><fig id="F28" position="float" orientation="portrait"><label>Figure 52.</label><caption><p>Head of <italic><tp:taxon-name><tp:taxon-name-part taxon-name-part-type="genus" reg="Calomera">Calomera</tp:taxon-name-part> <tp:taxon-name-part taxon-name-part-type="species" reg="littoralis">littoralis</tp:taxon-name-part> <tp:taxon-name-part taxon-name-part-type="subspecies" reg="winkleri">winkleri</tp:taxon-name-part></tp:taxon-name></italic>: with regular form of left mandible (left) and a small fourth tooth on the inner side of left mandible (arrow, right).</p></caption><graphic xmlns:xlink="http://www.w3.org/1999/xlink" xlink:href="zookeys-734-043-g027.jpg" position="float" orientation="portrait" xlink:type="simple" id="oo_183633.jpg"/></fig><fig id="F16" position="float" orientation="portrait"><label>Figure 40.</label><caption><p>Median lobes of the aedeagus of species of the <italic><tp:taxon-name><tp:taxon-name-part taxon-name-part-type="genus" reg="Calomera">Calomera</tp:taxon-name-part> <tp:taxon-name-part taxon-name-part-type="species" reg="aulica">aulica</tp:taxon-name-part></tp:taxon-name></italic> group: <bold>a</bold> <italic><tp:taxon-name><tp:taxon-name-part taxon-name-part-type="genus" reg="Calomera">C.</tp:taxon-name-part> <tp:taxon-name-part taxon-name-part-type="species" reg="aulica">aulica</tp:taxon-name-part></tp:taxon-name></italic> <bold>b</bold> <italic><tp:taxon-name><tp:taxon-name-part taxon-name-part-type="genus" reg="Calomera">C.</tp:taxon-name-part> <tp:taxon-name-part taxon-name-part-type="species" reg="diania">diania</tp:taxon-name-part></tp:taxon-name></italic> <bold>c</bold> <italic><tp:taxon-name><tp:taxon-name-part taxon-name-part-type="genus" reg="Calomera">C.</tp:taxon-name-part> <tp:taxon-name-part taxon-name-part-type="species" reg="aphrodisia">aphrodisia</tp:taxon-name-part></tp:taxon-name></italic>.</p></caption><graphic xmlns:xlink="http://www.w3.org/1999/xlink" xlink:href="zookeys-734-043-g015.jpg" position="float" orientation="portrait" xlink:type="simple" id="oo_183621.jpg"/></fig></tp:treatment-sec><ref-list><ref id="B87"><mixed-citation xmlns:xlink="http://www.w3.org/1999/xlink" xlink:type="simple">
          <person-group><name name-style="western"><surname>Nussbaum</surname><given-names>Y</given-names></name></person-group> (<year>1987</year>) <article-title>Tiger beetles of Israel and Sinai (<tp:taxon-name><tp:taxon-name-part taxon-name-part-type="order">Coleoptera</tp:taxon-name-part></tp:taxon-name>: <tp:taxon-name><tp:taxon-name-part taxon-name-part-type="family">Cicindelidae</tp:taxon-name-part></tp:taxon-name>).</article-title> <source>YES Quarterly</source> <volume>4</volume>: <fpage>7</fpage>–<lpage>15</lpage>.</mixed-citation></ref><ref id="B29"><mixed-citation xmlns:xlink="http://www.w3.org/1999/xlink" xlink:type="simple">
          <person-group><name name-style="western"><surname>Cassola</surname><given-names>F</given-names></name></person-group> (<year>1999</year>) <article-title>Studies on tiger beetles. CVII. The cicindelid fauna of Anatolia: faunistics and biogeography (<tp:taxon-name><tp:taxon-name-part taxon-name-part-type="order">Coleoptera</tp:taxon-name-part></tp:taxon-name>, <tp:taxon-name><tp:taxon-name-part taxon-name-part-type="family">Cicindelidae</tp:taxon-name-part></tp:taxon-name>).</article-title> <source>Biogeographia</source> <volume>20</volume>: <fpage>229</fpage>–<lpage>276</lpage>. <ext-link xlink:type="simple" ext-link-type="doi" xlink:href="10.21426/B6110089">https://doi.org/10.21426/B6110089</ext-link></mixed-citation></ref><ref id="B72"><mixed-citation xmlns:xlink="http://www.w3.org/1999/xlink" xlink:type="simple">
          <person-group><name name-style="western"><surname>Korell</surname><given-names>A</given-names></name></person-group> (<year>1988</year>) <article-title>Die Cicindeliden (<tp:taxon-name><tp:taxon-name-part taxon-name-part-type="order">Coleoptera</tp:taxon-name-part></tp:taxon-name>) Anatoliens.</article-title> <source>Entomologia Basiliensia</source> <volume>12</volume>: <fpage>93</fpage>–<lpage>111</lpage>.</mixed-citation></ref><ref id="B81"><mixed-citation xmlns:xlink="http://www.w3.org/1999/xlink" xlink:type="simple">
          <person-group><name name-style="western"><surname>Mandl</surname><given-names>K</given-names></name></person-group> (<year>1981b</year>) <article-title>Revision der unter <italic><tp:taxon-name><tp:taxon-name-part taxon-name-part-type="genus">Cicindela</tp:taxon-name-part> <tp:taxon-name-part taxon-name-part-type="species">lunulata</tp:taxon-name-part></tp:taxon-name></italic> F. im Weltkatalog der <tp:taxon-name><tp:taxon-name-part taxon-name-part-type="subfamily">Cicindelinae</tp:taxon-name-part></tp:taxon-name> zusammengefassten Formen (<tp:taxon-name><tp:taxon-name-part taxon-name-part-type="order">Coleoptera</tp:taxon-name-part></tp:taxon-name>, <tp:taxon-name><tp:taxon-name-part taxon-name-part-type="family">Cicindelidae</tp:taxon-name-part></tp:taxon-name>).</article-title> <source>Entomologische Arbeiten aus dem Museum Frey</source> <volume>29</volume>: <fpage>117</fpage>–<lpage>176</lpage>.</mixed-citation></ref><ref id="B1"><mixed-citation xmlns:xlink="http://www.w3.org/1999/xlink" xlink:type="simple">
          <person-group><name name-style="western"><surname>Abdel-Dayem</surname><given-names>MS</given-names></name><name name-style="western"><surname>El-Haewagri</surname><given-names>MSA</given-names></name><name name-style="western"><surname>Yassan</surname><given-names>SA</given-names></name></person-group> (<year>2003</year>) <article-title>A review of the Egyptian species of tiger beetles (<tp:taxon-name><tp:taxon-name-part taxon-name-part-type="order">Coleoptera</tp:taxon-name-part></tp:taxon-name>, <tp:taxon-name><tp:taxon-name-part taxon-name-part-type="family">Carabidae</tp:taxon-name-part></tp:taxon-name>, <tp:taxon-name><tp:taxon-name-part taxon-name-part-type="family">Cicindelidae</tp:taxon-name-part></tp:taxon-name>).</article-title> <source>Bulletin of the Entomological Society of Egypt</source> <volume>80</volume>: <fpage>193</fpage>–<lpage>217</lpage>.</mixed-citation></ref><ref id="B82"><mixed-citation xmlns:xlink="http://www.w3.org/1999/xlink" xlink:type="simple">
          <person-group><name name-style="western"><surname>Matalin</surname><given-names>AV</given-names></name><name name-style="western"><surname>Chikatunov</surname><given-names>VI</given-names></name></person-group> (<year>2016</year>) <article-title>The tiger beetles (<tp:taxon-name><tp:taxon-name-part taxon-name-part-type="order">Coleoptera</tp:taxon-name-part></tp:taxon-name>, <tp:taxon-name><tp:taxon-name-part taxon-name-part-type="family">Carabidae</tp:taxon-name-part></tp:taxon-name>, <tp:taxon-name><tp:taxon-name-part taxon-name-part-type="subfamily">Cicindelinae</tp:taxon-name-part></tp:taxon-name>) of Israel and adjacent lands.</article-title> <source>ZooKeys</source> <volume>578</volume>: <fpage>115</fpage>–<lpage>160</lpage>. <ext-link xlink:type="simple" ext-link-type="doi" xlink:href="10.3897/zookeys.578.7383">https://doi.org/10.3897/zookeys.578.7383</ext-link></mixed-citation></ref><ref id="B78"><mixed-citation xmlns:xlink="http://www.w3.org/1999/xlink" xlink:type="simple">
          <person-group><name name-style="western"><surname>Mandl</surname><given-names>K</given-names></name></person-group> (<year>1934</year>) <article-title><italic><tp:taxon-name><tp:taxon-name-part taxon-name-part-type="genus">Cicindela</tp:taxon-name-part> <tp:taxon-name-part taxon-name-part-type="species">lunulata</tp:taxon-name-part></tp:taxon-name></italic> Fabr. und ihre Rassen.</article-title> <source>Arbeiten über morphologische und taxonomische Entomologie aus Berlin-Dahlem</source> <volume>1</volume>: <fpage>239</fpage>–<lpage>246</lpage>.</mixed-citation></ref><ref id="B71"><mixed-citation xmlns:xlink="http://www.w3.org/1999/xlink" xlink:type="simple">
          <person-group><name name-style="western"><surname>Korell</surname><given-names>A</given-names></name></person-group> (<year>1984</year>) <article-title>Über <italic><tp:taxon-name><tp:taxon-name-part taxon-name-part-type="genus">Cephalota</tp:taxon-name-part> <tp:taxon-name-part taxon-name-part-type="species">zarudniana</tp:taxon-name-part></tp:taxon-name></italic> und drei weitere <tp:taxon-name><tp:taxon-name-part taxon-name-part-type="subfamily">Cicindelinae</tp:taxon-name-part></tp:taxon-name>-Arten aus Syrien (Col.: <tp:taxon-name><tp:taxon-name-part taxon-name-part-type="family">Cicindelidae</tp:taxon-name-part></tp:taxon-name>).</article-title> <source>Entomologische Zeitschrift</source> <volume>94</volume>: <fpage>221</fpage>–<lpage>224</lpage>.</mixed-citation></ref><ref id="B109"><mixed-citation xmlns:xlink="http://www.w3.org/1999/xlink" xlink:type="simple">
          <person-group><name name-style="western"><surname>Werner</surname><given-names>K</given-names></name></person-group> (<year>1991</year>) <source><tp:taxon-name><tp:taxon-name-part taxon-name-part-type="family">Cicindelidae</tp:taxon-name-part></tp:taxon-name> 1.</source> <publisher-name>Science Nat</publisher-name>, <publisher-loc>Venette</publisher-loc>, <size units="page">74 pp</size>.</mixed-citation></ref><ref id="B94"><mixed-citation xmlns:xlink="http://www.w3.org/1999/xlink" xlink:type="simple">
          <person-group><name name-style="western"><surname>Putchkov</surname><given-names>AV</given-names></name><name name-style="western"><surname>Matalin</surname><given-names>AV</given-names></name></person-group> (<year>2003</year>) <article-title>Subfamily <tp:taxon-name><tp:taxon-name-part taxon-name-part-type="subfamily">Cicindelinae</tp:taxon-name-part></tp:taxon-name>.</article-title> In: <person-group><name name-style="western"><surname>Löbl</surname><given-names>I</given-names></name><name name-style="western"><surname>Smetana</surname><given-names>A</given-names></name></person-group> (<role>Eds</role>) <issue-title>Catalogue of Palaearctic Coleoptera Volume 1 Archostemata - Myxophaga - Adephaga.</issue-title> <source>Apollo Books, Stenstrup</source>, <fpage>99</fpage>–<lpage>118</lpage>.</mixed-citation></ref><ref id="B95"><mixed-citation xmlns:xlink="http://www.w3.org/1999/xlink" xlink:type="simple">
          <person-group><name name-style="western"><surname>Putchkov</surname><given-names>AV</given-names></name><name name-style="western"><surname>Matalin</surname><given-names>AV</given-names></name></person-group> (<year>2017</year>) <article-title>Subfamily <tp:taxon-name><tp:taxon-name-part taxon-name-part-type="subfamily">Cicindelinae</tp:taxon-name-part></tp:taxon-name>.</article-title> In: <person-group><name name-style="western"><surname>Löbl</surname><given-names>I</given-names></name><name name-style="western"><surname>Löbl</surname><given-names>D</given-names></name></person-group> (<role>Eds</role>) <issue-title>Catalogue of Palaearctic Coleoptera Volume 1 Archostemata - Myxophaga - Adephaga.</issue-title> <source>Apollo Books, Stenstrup</source>, <fpage>217</fpage>–<lpage>249</lpage>.</mixed-citation></ref><ref id="B114"><mixed-citation xmlns:xlink="http://www.w3.org/1999/xlink" xlink:type="simple">
          <person-group><name name-style="western"><surname>Wiesner</surname><given-names>J</given-names></name></person-group> (<year>1992</year>) <source>Checklist of the tiger beetles of the world.</source> <publisher-name>Erna Bauer</publisher-name>, <publisher-loc>Keltern</publisher-loc>, <size units="page">364 pp</size>.</mixed-citation></ref><ref id="B92"><mixed-citation xmlns:xlink="http://www.w3.org/1999/xlink" xlink:type="simple">
          <person-group><name name-style="western"><surname>Pesarini</surname><given-names>C</given-names></name><name name-style="western"><surname>Monzini</surname><given-names>V</given-names></name></person-group> (<year>2010</year>) Insetti della fauna Italiana - Coleotteri Carabidi I. Natura: Rivista di Scienze Naturali 100/2: 1–152.</mixed-citation></ref><ref id="B25"><mixed-citation xmlns:xlink="http://www.w3.org/1999/xlink" xlink:type="simple">
          <person-group><name name-style="western"><surname>Brandmayr</surname><given-names>P</given-names></name><name name-style="western"><surname>Zetto</surname><given-names>T</given-names></name><name name-style="western"><surname>Pizzolotto</surname><given-names>R</given-names></name><name name-style="western"><surname>Casale</surname><given-names>A</given-names></name><name name-style="western"><surname>Vigna-Taglianti</surname><given-names>A</given-names></name></person-group> (<year>2005</year>) <source>I Coleotteri Carabidi per la valutazione ambientale e la conservazione della biodiversità. Agenzia per la protezione dell’ambiente per i servizi tecnici.</source> <publisher-name>Manuali e Linee Guida</publisher-name>, <publisher-loc>Rome</publisher-loc>, <size units="page">240 pp</size>.</mixed-citation></ref><ref id="B74"><mixed-citation xmlns:xlink="http://www.w3.org/1999/xlink" xlink:type="simple">
          <person-group><name name-style="western"><surname>Lisa</surname><given-names>T</given-names></name></person-group> (<year>2002</year>) Le Cicindele d’Italia (<tp:taxon-name><tp:taxon-name-part taxon-name-part-type="order">Coleoptera</tp:taxon-name-part></tp:taxon-name>, <tp:taxon-name><tp:taxon-name-part taxon-name-part-type="suborder">Adephaga</tp:taxon-name-part></tp:taxon-name>, <tp:taxon-name><tp:taxon-name-part taxon-name-part-type="family">Cicindelidae</tp:taxon-name-part></tp:taxon-name>). Revue de l’Association Roussillonnaise d’Entomologie Supplément au Tome XI: 1–55.</mixed-citation></ref><ref id="B106"><mixed-citation xmlns:xlink="http://www.w3.org/1999/xlink" xlink:type="simple">
          <person-group><name name-style="western"><surname>Vigna-Taglianti</surname><given-names>A</given-names></name></person-group> (<year>1993</year>) <article-title><tp:taxon-name><tp:taxon-name-part taxon-name-part-type="order">Coleoptera</tp:taxon-name-part></tp:taxon-name> <tp:taxon-name><tp:taxon-name-part taxon-name-part-type="suborder">Archostemata</tp:taxon-name-part></tp:taxon-name>, <tp:taxon-name><tp:taxon-name-part taxon-name-part-type="suborder">Adephaga</tp:taxon-name-part></tp:taxon-name> 1 (<tp:taxon-name><tp:taxon-name-part taxon-name-part-type="family">Carabidae</tp:taxon-name-part></tp:taxon-name>).</article-title> In: <person-group><name name-style="western"><surname>Minelli</surname><given-names>A</given-names></name><name name-style="western"><surname>Ruffo</surname><given-names>S</given-names></name><name name-style="western"><surname>La</surname><given-names>Posta S</given-names></name></person-group> (<role>Eds</role>) <issue-title>Checklist delle specie della fauna italiana, 44.</issue-title> <source>Calderini, Bologna</source>, <fpage>1</fpage>–<lpage>51</lpage>.</mixed-citation></ref><ref id="B85"><mixed-citation xmlns:xlink="http://www.w3.org/1999/xlink" xlink:type="simple">
          <person-group><name name-style="western"><surname>Nasir</surname><given-names>WM</given-names></name><name name-style="western"><surname>Katbeh-Bader</surname><given-names>A</given-names></name></person-group> (<year>2017</year>) <article-title>Annotated checklist of the ground beetles (<tp:taxon-name><tp:taxon-name-part taxon-name-part-type="order">Coleoptera</tp:taxon-name-part></tp:taxon-name>: <tp:taxon-name><tp:taxon-name-part taxon-name-part-type="family">Carabidae</tp:taxon-name-part></tp:taxon-name>) of Jordan.</article-title> <source>Zoology and Ecology</source> <volume>27</volume>: <fpage>269</fpage>–<lpage>291</lpage>. <ext-link xlink:type="simple" ext-link-type="doi" xlink:href="10.1080/21658005.2017.1400217">https://doi.org/10.1080/21658005.2017.1400217</ext-link></mixed-citation></ref><ref id="B103"><mixed-citation xmlns:xlink="http://www.w3.org/1999/xlink" xlink:type="simple">
          <person-group><name name-style="western"><surname>Sota</surname><given-names>T</given-names></name><name name-style="western"><surname>Kubota</surname><given-names>K</given-names></name></person-group> (<year>1998</year>) <article-title>Genital lock-and-key as a selective agent against hybridization.</article-title> <source>Evolution</source> <volume>52</volume>: <fpage>1507</fpage>–<lpage>1513</lpage>. <ext-link xlink:type="simple" ext-link-type="doi" xlink:href="10.2307/2411321">https://doi.org/10.2307/2411321</ext-link></mixed-citation></ref><ref id="B38"><mixed-citation xmlns:xlink="http://www.w3.org/1999/xlink" xlink:type="simple">
          <person-group><name name-style="western"><surname>Eberhard</surname><given-names>WG</given-names></name></person-group> (<year>2010</year>) <article-title>Evolution of genitalia: theories, evidence, and new directions.</article-title> <source>Genetica</source> <volume>138</volume>: <fpage>5</fpage>–<lpage>18</lpage>. <ext-link xlink:type="simple" ext-link-type="doi" xlink:href="10.1007/s10709-009-9358-y">https://doi.org/10.1007/s10709-009-9358-y</ext-link></mixed-citation></ref><ref id="B39"><mixed-citation xmlns:xlink="http://www.w3.org/1999/xlink" xlink:type="simple">
          <person-group><name name-style="western"><surname>Eberhard</surname><given-names>WG</given-names></name></person-group> (<year>1985</year>) <source>Sexual selection and animal genitalia.</source> <publisher-name>Harvard University Press</publisher-name>, <publisher-loc>Cambridge</publisher-loc>, <size units="page">244 pp</size>. <ext-link xlink:type="simple" ext-link-type="doi" xlink:href="10.4159/harvard.9780674330702">https://doi.org/10.4159/harvard.9780674330702</ext-link></mixed-citation></ref><ref id="B83"><mixed-citation xmlns:xlink="http://www.w3.org/1999/xlink" xlink:type="simple">
          <person-group><name name-style="western"><surname>Matern</surname><given-names>A</given-names></name><name name-style="western"><surname>Drees</surname><given-names>C</given-names></name><name name-style="western"><surname>Härdtle</surname><given-names>W</given-names></name><name name-style="western"><surname>von Oheimb</surname><given-names>G</given-names></name><name name-style="western"><surname>Assmann</surname><given-names>T</given-names></name></person-group> (<year>2011</year>) Historical ecology meets conservation and evolutionary genetics: a secondary contact zone between <italic><tp:taxon-name><tp:taxon-name-part taxon-name-part-type="genus">Carabus</tp:taxon-name-part> <tp:taxon-name-part taxon-name-part-type="species">violaceus</tp:taxon-name-part></tp:taxon-name></italic> (<tp:taxon-name><tp:taxon-name-part taxon-name-part-type="order">Coleoptera</tp:taxon-name-part></tp:taxon-name>, <tp:taxon-name><tp:taxon-name-part taxon-name-part-type="family">Carabidae</tp:taxon-name-part></tp:taxon-name>) populations inhabiting ancient and recent woodlands in north-western Germany. ZooKeys: 545–563. <ext-link xlink:type="simple" ext-link-type="doi" xlink:href="10.3897/zookeys.100.1546">https://doi.org/10.3897/zookeys.100.1546</ext-link></mixed-citation></ref><ref id="B67"><mixed-citation xmlns:xlink="http://www.w3.org/1999/xlink" xlink:type="simple">
          <person-group><name name-style="western"><surname>Jaskuła</surname><given-names>R</given-names></name><name name-style="western"><surname>Rewicz</surname><given-names>T</given-names></name><name name-style="western"><surname>Płóciennik</surname><given-names>M</given-names></name><name name-style="western"><surname>Grabowski</surname><given-names>M</given-names></name></person-group> (<year>2016</year>) Pleistocene phylogeography and cryptic diversity of a tiger beetle, <italic><tp:taxon-name><tp:taxon-name-part taxon-name-part-type="genus">Calomera</tp:taxon-name-part> <tp:taxon-name-part taxon-name-part-type="species">littoralis</tp:taxon-name-part></tp:taxon-name></italic>, in North-Eastern Mediterranean and Pontic regions inferred from mitochondrial COI gene sequences. PeerJ 4:e2128 <ext-link xlink:type="simple" ext-link-type="doi" xlink:href="10.7717/peerj.2128">https://doi.org/10.7717/peerj.2128</ext-link></mixed-citation></ref></ref-list></tp:taxon-treatment>
