# Supplementary material for: The tiger beetles (Coleoptera, Cicindelidae) of the southern Levant and adjacent territories: from cybertaxonomy to conservation biology
Source: Zookeys. 2018 Feb 5;(734):43–103. doi: 10.3897/zookeys.734.21989 (PMC5904327; doi:10.3897/zookeys.734.21989)
Supplement: XML Treatment for Cephalota (Taenidia) littorea [file zookeys.734.21989-treatment15.xml]

<!DOCTYPE tp:taxon-treatment
  PUBLIC "-//TaxonX//DTD Taxonomic Treatment Publishing DTD v0 20100105//EN" "tax-treatment-NSO.dtd">
<tp:taxon-treatment xmlns:tp="http://www.plazi.org/taxpub"><tp:treatment-meta><kwd-group><label>Taxon classification</label><kwd><named-content xmlns:xlink="http://www.w3.org/1999/xlink" content-type="kingdom">Animalia</named-content></kwd><kwd><named-content xmlns:xlink="http://www.w3.org/1999/xlink" content-type="order">Coleoptera</named-content></kwd><kwd><named-content xmlns:xlink="http://www.w3.org/1999/xlink" content-type="family">Cicindelidae</named-content></kwd></kwd-group><mixed-citation publication-type="journal"><person-group><name><surname>Assmann</surname><given-names>Thorsten</given-names></name><name><surname>Boutaud</surname><given-names>Estève</given-names></name><name><surname>Buse</surname><given-names>Jörn</given-names></name><name><surname>Gebert</surname><given-names>Jörg</given-names></name><name><surname>Drees</surname><given-names>Claudia</given-names></name><name><surname>Friedman</surname><given-names>Ariel-Leib-Leonid</given-names></name><name><surname>Khoury</surname><given-names>Fares</given-names></name><name><surname>Marcus</surname><given-names>Tamar</given-names></name><name><surname>Orbach</surname><given-names>Eylon</given-names></name><name><surname>Ittai Renan</surname><given-names/></name><name><surname>Schmidt</surname><given-names>Constantin</given-names></name><name><surname>Zumstein</surname><given-names>Pascale</given-names></name></person-group><article-title>The tiger beetles (<tp:taxon-name><tp:taxon-name-part taxon-name-part-type="order">Coleoptera</tp:taxon-name-part></tp:taxon-name>, <tp:taxon-name><tp:taxon-name-part taxon-name-part-type="family">Cicindelidae</tp:taxon-name-part></tp:taxon-name>) of the southern Levant and adjacent territories: from cybertaxonomy to conservation biology</article-title><source>Zookeys</source><day>5</day><month>2</month><year>2018</year><volume>2018</volume><issue>734</issue><fpage>43</fpage><lpage>103</lpage><pub-id pub-id-type="doi">10.3897/zookeys.734.21989</pub-id></mixed-citation></tp:treatment-meta><tp:nomenclature><label>15.</label><tp:taxon-name>
              <tp:taxon-name-part taxon-name-part-type="genus" reg="Cephalota">Cephalota</tp:taxon-name-part> (<tp:taxon-name-part taxon-name-part-type="subgenus" reg="Taenidia">Taenidia</tp:taxon-name-part>) <tp:taxon-name-part taxon-name-part-type="species" reg="littorea">littorea</tp:taxon-name-part></tp:taxon-name><tp:taxon-authority>(Forskål, 1775) [sic]</tp:taxon-authority></tp:nomenclature><tp:treatment-sec sec-type="habitat" id="SECID0E4SCI"><title>Habitat.</title><p>On seashores and in marshland habitats. Diurnal and nocturnal. Attracted by light (<xref ref-type="bibr" rid="B1">Abdel-Dayem et al. 2003</xref>; <xref ref-type="bibr" rid="B27">Cassola 1972</xref>; <xref ref-type="bibr" rid="B87">Nussbaum 1987</xref>).</p><!--PageBreak--></tp:treatment-sec><tp:treatment-sec sec-type="phenology" id="SECID0EQTCI"><title>Phenology.</title><p>May to September (<xref ref-type="bibr" rid="B1">Abdel-Dayem et al. 2003</xref>; <xref ref-type="bibr" rid="B87">Nussbaum 1987</xref>).</p></tp:treatment-sec><tp:treatment-sec sec-type="distribution" id="SECID0E5TCI"><title>Distribution range.</title><p>From southern Spain to the Arabian Peninsula and Northeast Africa (<xref ref-type="bibr" rid="B51">Gebert 1991</xref>).</p></tp:treatment-sec><tp:treatment-sec sec-type="distribution" id="SECID0EIUCI"><title>Distribution in the southern Levant.</title><p>Only in southern Sinai (<xref ref-type="bibr" rid="B1">Abdel-Dayem et al. 2003</xref>; <xref ref-type="bibr" rid="B5">Alfieri 1976</xref>; <xref ref-type="bibr" rid="B51">Gebert 1991</xref>; <xref ref-type="bibr" rid="B87">Nussbaum 1987</xref>). No record from Israel or Jordan (<xref ref-type="bibr" rid="B95">Putchkov and Matalin 2017</xref>), but populations still exist not far from the border to both countries (&lt;Bir Suweir / Sinai 30.4.2016 / A. Gera&gt; <abbrev xmlns:xlink="http://www.w3.org/1999/xlink" content-type="institution" xlink:title="Steinhard Museum of Natural History, National Collections, Tel Aviv University, Tel Aviv, Israel" id="ABBRID0ECVCI" xlink:type="simple">SMNHTAU</abbrev>, <abbrev xmlns:xlink="http://www.w3.org/1999/xlink" xlink:title="Working collection Assmann, Lüneburg, Germany" id="ABBRID0EHVCI" xlink:type="simple">CAL</abbrev>).</p></tp:treatment-sec><tp:treatment-sec sec-type="Taxonomic notes" id="SECID0ELVCI"><title>Taxonomic notes.</title><p>Only the nominate subspecies occurs in the southern Levant (<xref ref-type="bibr" rid="B51">Gebert 1991</xref>). <italic><tp:taxon-name><tp:taxon-name-part taxon-name-part-type="genus" reg="Cephalota">Cephalota</tp:taxon-name-part> <tp:taxon-name-part taxon-name-part-type="species" reg="littorea">littorea</tp:taxon-name-part></tp:taxon-name></italic> and <italic><tp:taxon-name><tp:taxon-name-part taxon-name-part-type="genus" reg="Cephalota">C.</tp:taxon-name-part> <tp:taxon-name-part taxon-name-part-type="species" reg="tibialis">tibialis</tp:taxon-name-part></tp:taxon-name></italic> have long been confused (e.g. <xref ref-type="bibr" rid="B79">Mandl 1935</xref>). The revision of <xref ref-type="bibr" rid="B51">Gebert (1991)</xref> revealed the species status of both taxa, and described their variability (incl. genitalia and pale coloration pattern on elytra). The subspecies <italic><tp:taxon-name><tp:taxon-name-part taxon-name-part-type="genus" reg="Cephalota">C.</tp:taxon-name-part> <tp:taxon-name-part taxon-name-part-type="species" reg="littorea">littorea</tp:taxon-name-part> <tp:taxon-name-part taxon-name-part-type="subspecies" reg="alboreductata">alboreductata</tp:taxon-name-part></tp:taxon-name></italic> (Horn, 1934) occurs south of the distribution range of <italic><tp:taxon-name><tp:taxon-name-part taxon-name-part-type="genus" reg="Cephalota">C.</tp:taxon-name-part> <tp:taxon-name-part taxon-name-part-type="species" reg="littorea">littorea</tp:taxon-name-part></tp:taxon-name></italic> s.str. (<xref ref-type="bibr" rid="B51">Gebert 1991</xref>).</p><p>Although the taxon <italic>goudotii</italic> (Dejean, 1829), which occurs along the coasts of the western Mediterranean, is currently ranked as a subspecies of <italic><tp:taxon-name><tp:taxon-name-part taxon-name-part-type="genus" reg="Cephalota">C.</tp:taxon-name-part> <tp:taxon-name-part taxon-name-part-type="species" reg="littorea">littorea</tp:taxon-name-part></tp:taxon-name></italic>, it is probably a valid species. <italic><tp:taxon-name><tp:taxon-name-part taxon-name-part-type="genus" reg="Cephalota">Cephalota</tp:taxon-name-part> <tp:taxon-name-part taxon-name-part-type="species" reg="littorea">littorea</tp:taxon-name-part></tp:taxon-name></italic> s.str. and <italic>goudotii</italic> do not occur parapatrically as their ranges are separated from each other by a gap which is partially filled by the distribution range of <italic><tp:taxon-name><tp:taxon-name-part taxon-name-part-type="genus" reg="Cephalota"/><tp:taxon-name-part taxon-name-part-type="species" reg="tibialis">tibialis</tp:taxon-name-part></tp:taxon-name></italic>. Moreover, the differences in the median lobe of the aedeagus (shape, internal sac) may support the species status of both <italic>goudotii</italic> and <italic><tp:taxon-name><tp:taxon-name-part taxon-name-part-type="genus" reg="Cephalota"/><tp:taxon-name-part taxon-name-part-type="species" reg="littorea">littorea</tp:taxon-name-part></tp:taxon-name></italic> (but see <italic><tp:taxon-name><tp:taxon-name-part taxon-name-part-type="genus" reg="Calomera">C.</tp:taxon-name-part> <tp:taxon-name-part taxon-name-part-type="species" reg="aulicoides">aulicoides</tp:taxon-name-part></tp:taxon-name></italic> for discussion of genital structures as characters to delineate species).</p><p>The correct spelling of the author name is Forskål (<xref ref-type="bibr" rid="B41">Forskål 1775</xref>) and not Forsskål (<xref ref-type="bibr" rid="B95">Putchkov and Matalin 2017</xref>).</p></tp:treatment-sec><ref-list><ref id="B1"><mixed-citation xmlns:xlink="http://www.w3.org/1999/xlink" xlink:type="simple">
          <person-group><name name-style="western"><surname>Abdel-Dayem</surname><given-names>MS</given-names></name><name name-style="western"><surname>El-Haewagri</surname><given-names>MSA</given-names></name><name name-style="western"><surname>Yassan</surname><given-names>SA</given-names></name></person-group> (<year>2003</year>) <article-title>A review of the Egyptian species of tiger beetles (<tp:taxon-name><tp:taxon-name-part taxon-name-part-type="order">Coleoptera</tp:taxon-name-part></tp:taxon-name>, <tp:taxon-name><tp:taxon-name-part taxon-name-part-type="family">Carabidae</tp:taxon-name-part></tp:taxon-name>, <tp:taxon-name><tp:taxon-name-part taxon-name-part-type="family">Cicindelidae</tp:taxon-name-part></tp:taxon-name>).</article-title> <source>Bulletin of the Entomological Society of Egypt</source> <volume>80</volume>: <fpage>193</fpage>–<lpage>217</lpage>.</mixed-citation></ref><ref id="B27"><mixed-citation xmlns:xlink="http://www.w3.org/1999/xlink" xlink:type="simple">
          <person-group><name name-style="western"><surname>Cassola</surname><given-names>F</given-names></name></person-group> (<year>1972</year>) Studi sui Cicindelidi, VIII: Concorrenza ed esclusione in <italic><tp:taxon-name><tp:taxon-name-part taxon-name-part-type="genus">Cicindela</tp:taxon-name-part></tp:taxon-name></italic>. Atti del IX Congresso di Nazionale Italiano Entomologica Siena: 21–25.</mixed-citation></ref><ref id="B87"><mixed-citation xmlns:xlink="http://www.w3.org/1999/xlink" xlink:type="simple">
          <person-group><name name-style="western"><surname>Nussbaum</surname><given-names>Y</given-names></name></person-group> (<year>1987</year>) <article-title>Tiger beetles of Israel and Sinai (<tp:taxon-name><tp:taxon-name-part taxon-name-part-type="order">Coleoptera</tp:taxon-name-part></tp:taxon-name>: <tp:taxon-name><tp:taxon-name-part taxon-name-part-type="family">Cicindelidae</tp:taxon-name-part></tp:taxon-name>).</article-title> <source>YES Quarterly</source> <volume>4</volume>: <fpage>7</fpage>–<lpage>15</lpage>.</mixed-citation></ref><ref id="B51"><mixed-citation xmlns:xlink="http://www.w3.org/1999/xlink" xlink:type="simple">
          <person-group><name name-style="western"><surname>Gebert</surname><given-names>J</given-names></name></person-group> (<year>1991</year>) <article-title>Revision der <tp:taxon-name><tp:taxon-name-part taxon-name-part-type="genus">Cephalota</tp:taxon-name-part> (<tp:taxon-name-part taxon-name-part-type="subgenus">Taenidia</tp:taxon-name-part>) <tp:taxon-name-part taxon-name-part-type="species">litorea</tp:taxon-name-part></tp:taxon-name> (Forskål, 1775) und <tp:taxon-name><tp:taxon-name-part taxon-name-part-type="genus">Cephalota</tp:taxon-name-part> (<tp:taxon-name-part taxon-name-part-type="subgenus">Taenidia</tp:taxon-name-part>) <tp:taxon-name-part taxon-name-part-type="species">tibialis</tp:taxon-name-part></tp:taxon-name> (Dejean, 1822) (<tp:taxon-name><tp:taxon-name-part taxon-name-part-type="order">Coleoptera</tp:taxon-name-part></tp:taxon-name>, <tp:taxon-name><tp:taxon-name-part taxon-name-part-type="family">Cicindelidae</tp:taxon-name-part></tp:taxon-name>).</article-title> <source>Mitteilung der Münchener Entomologischen Gesellschaft</source> <volume>81</volume>: <fpage>175</fpage>–<lpage>192</lpage>.</mixed-citation></ref><ref id="B5"><mixed-citation xmlns:xlink="http://www.w3.org/1999/xlink" xlink:type="simple">
          <person-group><name name-style="western"><surname>Alfieri</surname><given-names>A</given-names></name></person-group> (<year>1976</year>) <article-title>The <tp:taxon-name><tp:taxon-name-part taxon-name-part-type="order">Coleoptera</tp:taxon-name-part></tp:taxon-name> of Egypt.</article-title> <source>Mémoires de la Société Entomologique de Égypte</source> <volume>5</volume>: <fpage>1</fpage>–<lpage>361</lpage>.</mixed-citation></ref><ref id="B95"><mixed-citation xmlns:xlink="http://www.w3.org/1999/xlink" xlink:type="simple">
          <person-group><name name-style="western"><surname>Putchkov</surname><given-names>AV</given-names></name><name name-style="western"><surname>Matalin</surname><given-names>AV</given-names></name></person-group> (<year>2017</year>) <article-title>Subfamily <tp:taxon-name><tp:taxon-name-part taxon-name-part-type="subfamily">Cicindelinae</tp:taxon-name-part></tp:taxon-name>.</article-title> In: <person-group><name name-style="western"><surname>Löbl</surname><given-names>I</given-names></name><name name-style="western"><surname>Löbl</surname><given-names>D</given-names></name></person-group> (<role>Eds</role>) <issue-title>Catalogue of Palaearctic Coleoptera Volume 1 Archostemata - Myxophaga - Adephaga.</issue-title> <source>Apollo Books, Stenstrup</source>, <fpage>217</fpage>–<lpage>249</lpage>.</mixed-citation></ref><ref id="B79"><mixed-citation xmlns:xlink="http://www.w3.org/1999/xlink" xlink:type="simple">
          <person-group><name name-style="western"><surname>Mandl</surname><given-names>K</given-names></name></person-group> (<year>1935</year>) <article-title><italic><tp:taxon-name><tp:taxon-name-part taxon-name-part-type="genus">Cicindela</tp:taxon-name-part> <tp:taxon-name-part taxon-name-part-type="species">litorea</tp:taxon-name-part></tp:taxon-name></italic> Forsk., <italic><tp:taxon-name><tp:taxon-name-part taxon-name-part-type="genus">C.</tp:taxon-name-part> <tp:taxon-name-part taxon-name-part-type="species">lyoni</tp:taxon-name-part></tp:taxon-name></italic> Vigors und ihre Rassen.</article-title> <source>Koleopterologische Rundschau</source> <volume>21</volume>: <fpage>178</fpage>–<lpage>182</lpage>.</mixed-citation></ref><ref id="B41"><mixed-citation xmlns:xlink="http://www.w3.org/1999/xlink" xlink:type="simple">
          <person-group><name name-style="western"><surname>Forskål</surname><given-names>P</given-names></name></person-group> (<year>1775</year>) Descriptiones animalium avium, amphibiorum, piscium, insectorum, vermium; quae in itinere orientali observavit Petrus Forskål. Post mortem auctoris edidit Carsten Niebuhr. Adjuncta est materia medica kahirina atque tabula maris rubri geographica. Havniae: Mölleri apud Heineck et Faber. <ext-link xlink:type="simple" ext-link-type="uri" xlink:href="https://ia800202.us.archive.org/16/items/descriptionesani00fors/descriptionesani00fors.pdf">https://ia800202.us.archive.org/16/items/descriptionesani00fors/descriptionesani00fors.pdf</ext-link> [accessed 12/26/2017]</mixed-citation></ref></ref-list></tp:taxon-treatment>
