# Supplementary material for: The tiger beetles (Coleoptera, Cicindelidae) of the southern Levant and adjacent territories: from cybertaxonomy to conservation biology
Source: Zookeys. 2018 Feb 5;(734):43–103. doi: 10.3897/zookeys.734.21989 (PMC5904327; doi:10.3897/zookeys.734.21989)
Supplement: XML Treatment for Cephalota (Taenidia) circumdata [file zookeys.734.21989-treatment17.xml]

<!DOCTYPE tp:taxon-treatment
  PUBLIC "-//TaxonX//DTD Taxonomic Treatment Publishing DTD v0 20100105//EN" "tax-treatment-NSO.dtd">
<tp:taxon-treatment xmlns:tp="http://www.plazi.org/taxpub"><tp:treatment-meta><kwd-group><label>Taxon classification</label><kwd><named-content xmlns:xlink="http://www.w3.org/1999/xlink" content-type="kingdom">Animalia</named-content></kwd><kwd><named-content xmlns:xlink="http://www.w3.org/1999/xlink" content-type="order">Coleoptera</named-content></kwd><kwd><named-content xmlns:xlink="http://www.w3.org/1999/xlink" content-type="family">Cicindelidae</named-content></kwd></kwd-group><mixed-citation publication-type="journal"><person-group><name><surname>Assmann</surname><given-names>Thorsten</given-names></name><name><surname>Boutaud</surname><given-names>Estève</given-names></name><name><surname>Buse</surname><given-names>Jörn</given-names></name><name><surname>Gebert</surname><given-names>Jörg</given-names></name><name><surname>Drees</surname><given-names>Claudia</given-names></name><name><surname>Friedman</surname><given-names>Ariel-Leib-Leonid</given-names></name><name><surname>Khoury</surname><given-names>Fares</given-names></name><name><surname>Marcus</surname><given-names>Tamar</given-names></name><name><surname>Orbach</surname><given-names>Eylon</given-names></name><name><surname>Ittai Renan</surname><given-names/></name><name><surname>Schmidt</surname><given-names>Constantin</given-names></name><name><surname>Zumstein</surname><given-names>Pascale</given-names></name></person-group><article-title>The tiger beetles (<tp:taxon-name><tp:taxon-name-part taxon-name-part-type="order">Coleoptera</tp:taxon-name-part></tp:taxon-name>, <tp:taxon-name><tp:taxon-name-part taxon-name-part-type="family">Cicindelidae</tp:taxon-name-part></tp:taxon-name>) of the southern Levant and adjacent territories: from cybertaxonomy to conservation biology</article-title><source>Zookeys</source><day>5</day><month>2</month><year>2018</year><volume>2018</volume><issue>734</issue><fpage>43</fpage><lpage>103</lpage><pub-id pub-id-type="doi">10.3897/zookeys.734.21989</pub-id></mixed-citation></tp:treatment-meta><tp:nomenclature><label>17.</label><tp:taxon-name>
              <tp:taxon-name-part taxon-name-part-type="genus" reg="Cephalota">Cephalota</tp:taxon-name-part> (<tp:taxon-name-part taxon-name-part-type="subgenus" reg="Taenidia">Taenidia</tp:taxon-name-part>) <tp:taxon-name-part taxon-name-part-type="species" reg="circumdata">circumdata</tp:taxon-name-part></tp:taxon-name><tp:taxon-authority>(Dejean, 1822)</tp:taxon-authority></tp:nomenclature><tp:treatment-sec sec-type="habitat" id="SECID0E65CI"><title>Habitat.</title><p>On salty habitats which have very sparse vascular plant vegetation. Often found on salty crusts of lagoons and ponds behind the coastal dunes (<xref ref-type="bibr" rid="B74">Lisa 2002</xref>), but can also be found in similar habitats farther inland (<xref ref-type="bibr" rid="B26">Cassola 1970</xref>; <xref ref-type="bibr" rid="B42">Franzen 1996</xref>). Diurnal and nocturnal species. Attracted by light.</p><!--PageBreak--></tp:treatment-sec><tp:treatment-sec sec-type="phenology" id="SECID0ES6CI"><title>Phenology.</title><p>In Italy from June to October with activity maximum in June and July (<xref ref-type="bibr" rid="B74">Lisa 2002</xref>).</p></tp:treatment-sec><tp:treatment-sec sec-type="distribution" id="SECID0E36CI"><title>Distribution range.</title><p>A Mediterranean species from Spain and Algeria to Turkey (<xref ref-type="bibr" rid="B26">Cassola 1970</xref>; <xref ref-type="bibr" rid="B74">Lisa 2002</xref>).</p></tp:treatment-sec><tp:treatment-sec sec-type="distribution" id="SECID0EKADI"><title>Distribution in the southern Levant.</title><p>No verified population. – The occurrence in El Tor (southern Sinai) has been questioned by <xref ref-type="bibr" rid="B63">Horn and Roeschke (1891)</xref>. Schatzmayr (1936)<!--PageBreak--> could not examine specimens from there or from anywhere else on the peninsula. <xref ref-type="bibr" rid="B5">Alfieri (1976)</xref> and <xref ref-type="bibr" rid="B1">Abdel-Dayem et al. (2003)</xref> and <xref ref-type="bibr" rid="B2">Abdel-Dayem (2004)</xref> list the species for southern Sinai, while <xref ref-type="bibr" rid="B87">Nussbaum (1987)</xref> and <xref ref-type="bibr" rid="B82">Matalin and Chikatunov (2016)</xref> do not. <xref ref-type="bibr" rid="B62">Horn et al. (1990)</xref> report that Alfieri’s beetle collection has been incorporated into the collection of Frey, which is now preserved in the natural history museum in Basel. However, no verifiable specimens of <italic><tp:taxon-name><tp:taxon-name-part taxon-name-part-type="genus" reg="Cephalota">C.</tp:taxon-name-part> <tp:taxon-name-part taxon-name-part-type="species" reg="circumdata">circumdata</tp:taxon-name-part></tp:taxon-name></italic> from Sinai are preserved in the Frey collection, and only few tiger beetle individuals from Alfieri’s collection are found in Basel (Sprecher-Uebersax, pers. comm.). We do not know of any verifiable record from the Sinai. As all other populations are known from areas with a typical Mediterranean climate, we believe that <italic><tp:taxon-name><tp:taxon-name-part taxon-name-part-type="genus" reg="Cephalota">C.</tp:taxon-name-part> <tp:taxon-name-part taxon-name-part-type="species" reg="circumdata">circumdata</tp:taxon-name-part></tp:taxon-name></italic> is not found in the Sinai (cf. <xref ref-type="bibr" rid="B82">Matalin and Chikatunov 2016</xref>).</p></tp:treatment-sec><tp:treatment-sec sec-type="Taxonomic notes" id="SECID0EICDI"><title>Taxonomic notes.</title><p>
              <italic><tp:taxon-name><tp:taxon-name-part taxon-name-part-type="genus" reg="Cephalota">Cephalota</tp:taxon-name-part> <tp:taxon-name-part taxon-name-part-type="species" reg="circumdata">circumdata</tp:taxon-name-part></tp:taxon-name></italic> has several subspecies which are mainly characterized by the elytral pale patterns. However, <xref ref-type="bibr" rid="B42">Franzen (1996)</xref> reported strong pattern variability within some populations.</p></tp:treatment-sec><ref-list><ref id="B74"><mixed-citation xmlns:xlink="http://www.w3.org/1999/xlink" xlink:type="simple">
          <person-group><name name-style="western"><surname>Lisa</surname><given-names>T</given-names></name></person-group> (<year>2002</year>) Le Cicindele d’Italia (<tp:taxon-name><tp:taxon-name-part taxon-name-part-type="order">Coleoptera</tp:taxon-name-part></tp:taxon-name>, <tp:taxon-name><tp:taxon-name-part taxon-name-part-type="suborder">Adephaga</tp:taxon-name-part></tp:taxon-name>, <tp:taxon-name><tp:taxon-name-part taxon-name-part-type="family">Cicindelidae</tp:taxon-name-part></tp:taxon-name>). Revue de l’Association Roussillonnaise d’Entomologie Supplément au Tome XI: 1–55.</mixed-citation></ref><ref id="B26"><mixed-citation xmlns:xlink="http://www.w3.org/1999/xlink" xlink:type="simple">
          <person-group><name name-style="western"><surname>Cassola</surname><given-names>F</given-names></name></person-group> (<year>1970</year>) <article-title>Ecologia, distribuzione geografica e subspeciazione di <tp:taxon-name><tp:taxon-name-part taxon-name-part-type="genus">Cicindela</tp:taxon-name-part> (<tp:taxon-name-part taxon-name-part-type="subgenus">Taenidia</tp:taxon-name-part>) <tp:taxon-name-part taxon-name-part-type="species">circumdata</tp:taxon-name-part></tp:taxon-name> Dej.</article-title> <source>Bolletino dell’Associazione Romana di Entomologia</source> <volume>25</volume>: <fpage>59</fpage>–<lpage>70</lpage>.</mixed-citation></ref><ref id="B42"><mixed-citation xmlns:xlink="http://www.w3.org/1999/xlink" xlink:type="simple">
          <person-group><name name-style="western"><surname>Franzen</surname><given-names>M</given-names></name></person-group> (<year>1996</year>) <article-title>Zur Systematik von <italic><tp:taxon-name><tp:taxon-name-part taxon-name-part-type="genus">Cephalota</tp:taxon-name-part> <tp:taxon-name-part taxon-name-part-type="species">circumdata</tp:taxon-name-part></tp:taxon-name></italic> Dejean in der Türkei: Beschreibung von zwei neuen Unterarten aus Zentralanatolien (<tp:taxon-name><tp:taxon-name-part taxon-name-part-type="order">Coleoptera</tp:taxon-name-part></tp:taxon-name>, <tp:taxon-name><tp:taxon-name-part taxon-name-part-type="family">Carabidae</tp:taxon-name-part></tp:taxon-name>, <tp:taxon-name><tp:taxon-name-part taxon-name-part-type="subfamily">Cicindelinae</tp:taxon-name-part></tp:taxon-name>).</article-title> <source><tp:taxon-name><tp:taxon-name-part taxon-name-part-type="order">Coleoptera</tp:taxon-name-part></tp:taxon-name> (Schwanfelder Coleopterologische Mitteilungen)</source> <volume>15</volume>: <fpage>1</fpage>–<lpage>12</lpage>.</mixed-citation></ref><ref id="B63"><mixed-citation xmlns:xlink="http://www.w3.org/1999/xlink" xlink:type="simple">
          <person-group><name name-style="western"><surname>Horn</surname><given-names>W</given-names></name><name name-style="western"><surname>Roeschke</surname><given-names>H</given-names></name></person-group> (<year>1891</year>) Monographie der Paläarktischen Cicindelen: Analytisch bearbeitet mit besonderer Berücksichtigung der Variationsfähigkeit und geographischen Verbreitung. Selbstverlag der Verfasser, Berlin.</mixed-citation></ref><ref id="B5"><mixed-citation xmlns:xlink="http://www.w3.org/1999/xlink" xlink:type="simple">
          <person-group><name name-style="western"><surname>Alfieri</surname><given-names>A</given-names></name></person-group> (<year>1976</year>) <article-title>The <tp:taxon-name><tp:taxon-name-part taxon-name-part-type="order">Coleoptera</tp:taxon-name-part></tp:taxon-name> of Egypt.</article-title> <source>Mémoires de la Société Entomologique de Égypte</source> <volume>5</volume>: <fpage>1</fpage>–<lpage>361</lpage>.</mixed-citation></ref><ref id="B1"><mixed-citation xmlns:xlink="http://www.w3.org/1999/xlink" xlink:type="simple">
          <person-group><name name-style="western"><surname>Abdel-Dayem</surname><given-names>MS</given-names></name><name name-style="western"><surname>El-Haewagri</surname><given-names>MSA</given-names></name><name name-style="western"><surname>Yassan</surname><given-names>SA</given-names></name></person-group> (<year>2003</year>) <article-title>A review of the Egyptian species of tiger beetles (<tp:taxon-name><tp:taxon-name-part taxon-name-part-type="order">Coleoptera</tp:taxon-name-part></tp:taxon-name>, <tp:taxon-name><tp:taxon-name-part taxon-name-part-type="family">Carabidae</tp:taxon-name-part></tp:taxon-name>, <tp:taxon-name><tp:taxon-name-part taxon-name-part-type="family">Cicindelidae</tp:taxon-name-part></tp:taxon-name>).</article-title> <source>Bulletin of the Entomological Society of Egypt</source> <volume>80</volume>: <fpage>193</fpage>–<lpage>217</lpage>.</mixed-citation></ref><ref id="B2"><mixed-citation xmlns:xlink="http://www.w3.org/1999/xlink" xlink:type="simple">
          <person-group><name name-style="western"><surname>Abdel-Dayem</surname><given-names>MS</given-names></name></person-group> (<year>2004</year>) <article-title>Diversity and spatial distribution of ground and tiger beetles (<tp:taxon-name><tp:taxon-name-part taxon-name-part-type="family">Carabidae</tp:taxon-name-part></tp:taxon-name>, <tp:taxon-name><tp:taxon-name-part taxon-name-part-type="order">Coleoptera</tp:taxon-name-part></tp:taxon-name>) in the Sinai Peninsula, Egypt.</article-title> <source>Bulletin of the Entomological Society of Egypt</source> <volume>81</volume>: <fpage>53</fpage>–<lpage>76</lpage>.</mixed-citation></ref><ref id="B87"><mixed-citation xmlns:xlink="http://www.w3.org/1999/xlink" xlink:type="simple">
          <person-group><name name-style="western"><surname>Nussbaum</surname><given-names>Y</given-names></name></person-group> (<year>1987</year>) <article-title>Tiger beetles of Israel and Sinai (<tp:taxon-name><tp:taxon-name-part taxon-name-part-type="order">Coleoptera</tp:taxon-name-part></tp:taxon-name>: <tp:taxon-name><tp:taxon-name-part taxon-name-part-type="family">Cicindelidae</tp:taxon-name-part></tp:taxon-name>).</article-title> <source>YES Quarterly</source> <volume>4</volume>: <fpage>7</fpage>–<lpage>15</lpage>.</mixed-citation></ref><ref id="B82"><mixed-citation xmlns:xlink="http://www.w3.org/1999/xlink" xlink:type="simple">
          <person-group><name name-style="western"><surname>Matalin</surname><given-names>AV</given-names></name><name name-style="western"><surname>Chikatunov</surname><given-names>VI</given-names></name></person-group> (<year>2016</year>) <article-title>The tiger beetles (<tp:taxon-name><tp:taxon-name-part taxon-name-part-type="order">Coleoptera</tp:taxon-name-part></tp:taxon-name>, <tp:taxon-name><tp:taxon-name-part taxon-name-part-type="family">Carabidae</tp:taxon-name-part></tp:taxon-name>, <tp:taxon-name><tp:taxon-name-part taxon-name-part-type="subfamily">Cicindelinae</tp:taxon-name-part></tp:taxon-name>) of Israel and adjacent lands.</article-title> <source>ZooKeys</source> <volume>578</volume>: <fpage>115</fpage>–<lpage>160</lpage>. <ext-link xlink:type="simple" ext-link-type="doi" xlink:href="10.3897/zookeys.578.7383">https://doi.org/10.3897/zookeys.578.7383</ext-link></mixed-citation></ref><ref id="B62"><mixed-citation xmlns:xlink="http://www.w3.org/1999/xlink" xlink:type="simple">
          <person-group><name name-style="western"><surname>Horn</surname><given-names>W</given-names></name><name name-style="western"><surname>Kahle</surname><given-names>I</given-names></name><name name-style="western"><surname>Friese</surname><given-names>G</given-names></name><name name-style="western"><surname>Gaedike</surname><given-names>R</given-names></name></person-group> (<year>1990</year>) <source>Collectiones entomologicae: Ein Kompendium über den Verbleib entomologischer Sammlungen der Welt bis 1960.</source> <publisher-name>Akademie der Landwirtschaftswissenschaften der Deutschen Demokratischen Republik</publisher-name>, <publisher-loc>Berlin</publisher-loc>, <size units="page">573 pp</size>.</mixed-citation></ref></ref-list></tp:taxon-treatment>
