# Supplementary material for: The tiger beetles (Coleoptera, Cicindelidae) of the southern Levant and adjacent territories: from cybertaxonomy to conservation biology
Source: Zookeys. 2018 Feb 5;(734):43–103. doi: 10.3897/zookeys.734.21989 (PMC5904327; doi:10.3897/zookeys.734.21989)
Supplement: XML Treatment for Cephalota (Taenidia) vartianorum [file zookeys.734.21989-treatment18.xml]

<!DOCTYPE tp:taxon-treatment
  PUBLIC "-//TaxonX//DTD Taxonomic Treatment Publishing DTD v0 20100105//EN" "tax-treatment-NSO.dtd">
<tp:taxon-treatment xmlns:tp="http://www.plazi.org/taxpub"><tp:treatment-meta><kwd-group><label>Taxon classification</label><kwd><named-content xmlns:xlink="http://www.w3.org/1999/xlink" content-type="kingdom">Animalia</named-content></kwd><kwd><named-content xmlns:xlink="http://www.w3.org/1999/xlink" content-type="order">Coleoptera</named-content></kwd><kwd><named-content xmlns:xlink="http://www.w3.org/1999/xlink" content-type="family">Cicindelidae</named-content></kwd></kwd-group><mixed-citation publication-type="journal"><person-group><name><surname>Assmann</surname><given-names>Thorsten</given-names></name><name><surname>Boutaud</surname><given-names>Estève</given-names></name><name><surname>Buse</surname><given-names>Jörn</given-names></name><name><surname>Gebert</surname><given-names>Jörg</given-names></name><name><surname>Drees</surname><given-names>Claudia</given-names></name><name><surname>Friedman</surname><given-names>Ariel-Leib-Leonid</given-names></name><name><surname>Khoury</surname><given-names>Fares</given-names></name><name><surname>Marcus</surname><given-names>Tamar</given-names></name><name><surname>Orbach</surname><given-names>Eylon</given-names></name><name><surname>Ittai Renan</surname><given-names/></name><name><surname>Schmidt</surname><given-names>Constantin</given-names></name><name><surname>Zumstein</surname><given-names>Pascale</given-names></name></person-group><article-title>The tiger beetles (<tp:taxon-name><tp:taxon-name-part taxon-name-part-type="order">Coleoptera</tp:taxon-name-part></tp:taxon-name>, <tp:taxon-name><tp:taxon-name-part taxon-name-part-type="family">Cicindelidae</tp:taxon-name-part></tp:taxon-name>) of the southern Levant and adjacent territories: from cybertaxonomy to conservation biology</article-title><source>Zookeys</source><day>5</day><month>2</month><year>2018</year><volume>2018</volume><issue>734</issue><fpage>43</fpage><lpage>103</lpage><pub-id pub-id-type="doi">10.3897/zookeys.734.21989</pub-id></mixed-citation></tp:treatment-meta><tp:nomenclature><label>18.</label><tp:taxon-name>
              <tp:taxon-name-part taxon-name-part-type="genus" reg="Cephalota">Cephalota</tp:taxon-name-part> (<tp:taxon-name-part taxon-name-part-type="subgenus" reg="Taenidia">Taenidia</tp:taxon-name-part>) <tp:taxon-name-part taxon-name-part-type="species" reg="vartianorum">vartianorum</tp:taxon-name-part></tp:taxon-name><tp:taxon-authority>(Mandl, 1967)</tp:taxon-authority></tp:nomenclature><tp:treatment-sec sec-type="habitat" id="SECID0EEEDI"><title>Habitat.</title><p>Saline habitats with sparse vegetation and salt crusts during summer. Diurnal and nocturnal. Attracted by light (<xref ref-type="bibr" rid="B71">Korell 1984</xref>).</p></tp:treatment-sec><tp:treatment-sec sec-type="phenology" id="SECID0EOEDI"><title>Phenology.</title><p>Spring, records from February to June (<xref ref-type="bibr" rid="B54">Gebert 2016</xref>; <xref ref-type="bibr" rid="B82">Matalin and Chikatunov 2016</xref>; <xref ref-type="bibr" rid="B87">Nussbaum 1987</xref>).</p></tp:treatment-sec><tp:treatment-sec sec-type="distribution" id="SECID0EAFDI"><title>Distribution range.</title><p>Israel, Syria to Iran (<xref ref-type="bibr" rid="B54">Gebert 2016</xref>).</p></tp:treatment-sec><tp:treatment-sec sec-type="distribution" id="SECID0EKFDI"><title>Distribution in the southern Levant.</title><p>In the Dead Sea region of Israel (<xref ref-type="bibr" rid="B54">Gebert 2016</xref>; <xref ref-type="bibr" rid="B82">Matalin and Chikatunov 2016</xref>; <xref ref-type="bibr" rid="B87">Nussbaum 1987</xref>). We do not know any verifiable record from Jordan. This is in agreement with the distribution indications of Puchkov and Matalin (2003) and <xref ref-type="bibr" rid="B114">Wiesner (1992)</xref>, but it is in disagreement with Puchkow and Matalin (2017). The country indications for Saudia-Arabia, Yemen and Jordan have not been verified (Matalin pers. comm. to Jörg Gebert on November 26, 2017).</p></tp:treatment-sec><tp:treatment-sec sec-type="Taxonomic notes" id="SECID0EAGDI"><title>Taxonomic notes.</title><p>While in older publications this taxon is listed as a subspecies of <italic><tp:taxon-name><tp:taxon-name-part taxon-name-part-type="genus" reg="Cephalota">C.</tp:taxon-name-part> <tp:taxon-name-part taxon-name-part-type="species" reg="zarudniana">zarudniana</tp:taxon-name-part></tp:taxon-name></italic> (Tschitschérine, 1903), <xref ref-type="bibr" rid="B54">Gebert (2016)</xref> elevated it to full species rank. <italic><tp:taxon-name><tp:taxon-name-part taxon-name-part-type="genus" reg="Cephalota">Cephalota</tp:taxon-name-part> <tp:taxon-name-part taxon-name-part-type="species" reg="vartianorum">vartianorum</tp:taxon-name-part></tp:taxon-name></italic> differs from <italic><tp:taxon-name><tp:taxon-name-part taxon-name-part-type="genus" reg="Cephalota">C.</tp:taxon-name-part> <tp:taxon-name-part taxon-name-part-type="species" reg="zarudniana">zarudniana</tp:taxon-name-part></tp:taxon-name></italic> by slightly slender habitus as well as shape of the median lobe of aedeagus, and in the complete lack of white setae on the genae.</p></tp:treatment-sec><tp:treatment-sec sec-type="Conservation" id="SECID0ELHDI"><title>Conservation.</title><p>Critically endangered in Israel. Israel has a national responsibility for the worldwide conservation of the taxon.</p><p>Tiger beetles of coastal habitats are often sensitive to touristic use of beaches (<xref ref-type="bibr" rid="B19">Aydın et al. 2005</xref>; <xref ref-type="bibr" rid="B104">U.S. Fish and Wildlife Service 2009</xref>). Most of the Israeli beaches known to host this species are intensively used as recreational areas. With high probability at least some of the (local) populations have become extinct. <xref ref-type="bibr" rid="B82">Matalin and Chikatunov (2016)</xref> stated that the most recent records date from the late 80’s to the 90’s of the last century. Our most recent records are from 1990 in Israel (Neot HaKikkar = Neot Hakikar, 13. May 1990, leg. E. Orbach, <abbrev xmlns:xlink="http://www.w3.org/1999/xlink" xlink:title="Working collection Orbach, Qiryat Tiv’on, Israel" id="ABBRID0E1HDI" xlink:type="simple">COQ</abbrev>, <abbrev xmlns:xlink="http://www.w3.org/1999/xlink" xlink:title="Working collection Assmann, Lüneburg, Germany" id="ABBRID0E5HDI" xlink:type="simple">CAL</abbrev>) and from 2000 in Syria (Euphrates, database <!--PageBreak-->Gebert). All other 34 entries in the database Gebert date back to the late 1980s and 1990s. Intensive searches, including use of light traps at night, of several sites in Israel such as the Enot Tsukim Reserve (= Enot Zuqim = Enot Zukim = Einot Zukim = En Fescha) from where populations have been previously recorded, have yielded no new records. The lowering of the water table and changes in land use in the Dead Sea region have strongly impacted many habitats, both freshwater and saltwater. Therefore, at further studies of the Dead Sea region, both on the Israeli and the Jordanian side, are needed to establish wether or not populations still exist.</p></tp:treatment-sec><ref-list><ref id="B71"><mixed-citation xmlns:xlink="http://www.w3.org/1999/xlink" xlink:type="simple">
          <person-group><name name-style="western"><surname>Korell</surname><given-names>A</given-names></name></person-group> (<year>1984</year>) <article-title>Über <italic><tp:taxon-name><tp:taxon-name-part taxon-name-part-type="genus">Cephalota</tp:taxon-name-part> <tp:taxon-name-part taxon-name-part-type="species">zarudniana</tp:taxon-name-part></tp:taxon-name></italic> und drei weitere <tp:taxon-name><tp:taxon-name-part taxon-name-part-type="subfamily">Cicindelinae</tp:taxon-name-part></tp:taxon-name>-Arten aus Syrien (Col.: <tp:taxon-name><tp:taxon-name-part taxon-name-part-type="family">Cicindelidae</tp:taxon-name-part></tp:taxon-name>).</article-title> <source>Entomologische Zeitschrift</source> <volume>94</volume>: <fpage>221</fpage>–<lpage>224</lpage>.</mixed-citation></ref><ref id="B54"><mixed-citation xmlns:xlink="http://www.w3.org/1999/xlink" xlink:type="simple">
          <person-group><name name-style="western"><surname>Gebert</surname><given-names>J</given-names></name></person-group> (<year>2016</year>) <article-title>Eine neue Art der Gattung <italic><tp:taxon-name><tp:taxon-name-part taxon-name-part-type="genus">Cephalota</tp:taxon-name-part></tp:taxon-name></italic> Dokhtouroff, 1883 und Bemerkungen zur Taxonomie weiterer Arten (<tp:taxon-name><tp:taxon-name-part taxon-name-part-type="order">Coleoptera</tp:taxon-name-part></tp:taxon-name>, <tp:taxon-name><tp:taxon-name-part taxon-name-part-type="family">Carabidae</tp:taxon-name-part></tp:taxon-name>, <tp:taxon-name><tp:taxon-name-part taxon-name-part-type="family">Cicindelidae</tp:taxon-name-part></tp:taxon-name>).</article-title> <source>Entomologische Blätter und <tp:taxon-name><tp:taxon-name-part taxon-name-part-type="order">Coleoptera</tp:taxon-name-part></tp:taxon-name></source> <volume>112</volume>: <fpage>121</fpage>–<lpage>135</lpage>.</mixed-citation></ref><ref id="B82"><mixed-citation xmlns:xlink="http://www.w3.org/1999/xlink" xlink:type="simple">
          <person-group><name name-style="western"><surname>Matalin</surname><given-names>AV</given-names></name><name name-style="western"><surname>Chikatunov</surname><given-names>VI</given-names></name></person-group> (<year>2016</year>) <article-title>The tiger beetles (<tp:taxon-name><tp:taxon-name-part taxon-name-part-type="order">Coleoptera</tp:taxon-name-part></tp:taxon-name>, <tp:taxon-name><tp:taxon-name-part taxon-name-part-type="family">Carabidae</tp:taxon-name-part></tp:taxon-name>, <tp:taxon-name><tp:taxon-name-part taxon-name-part-type="subfamily">Cicindelinae</tp:taxon-name-part></tp:taxon-name>) of Israel and adjacent lands.</article-title> <source>ZooKeys</source> <volume>578</volume>: <fpage>115</fpage>–<lpage>160</lpage>. <ext-link xlink:type="simple" ext-link-type="doi" xlink:href="10.3897/zookeys.578.7383">https://doi.org/10.3897/zookeys.578.7383</ext-link></mixed-citation></ref><ref id="B87"><mixed-citation xmlns:xlink="http://www.w3.org/1999/xlink" xlink:type="simple">
          <person-group><name name-style="western"><surname>Nussbaum</surname><given-names>Y</given-names></name></person-group> (<year>1987</year>) <article-title>Tiger beetles of Israel and Sinai (<tp:taxon-name><tp:taxon-name-part taxon-name-part-type="order">Coleoptera</tp:taxon-name-part></tp:taxon-name>: <tp:taxon-name><tp:taxon-name-part taxon-name-part-type="family">Cicindelidae</tp:taxon-name-part></tp:taxon-name>).</article-title> <source>YES Quarterly</source> <volume>4</volume>: <fpage>7</fpage>–<lpage>15</lpage>.</mixed-citation></ref><ref id="B114"><mixed-citation xmlns:xlink="http://www.w3.org/1999/xlink" xlink:type="simple">
          <person-group><name name-style="western"><surname>Wiesner</surname><given-names>J</given-names></name></person-group> (<year>1992</year>) <source>Checklist of the tiger beetles of the world.</source> <publisher-name>Erna Bauer</publisher-name>, <publisher-loc>Keltern</publisher-loc>, <size units="page">364 pp</size>.</mixed-citation></ref><ref id="B19"><mixed-citation xmlns:xlink="http://www.w3.org/1999/xlink" xlink:type="simple">
          <person-group><name name-style="western"><surname>Aydın</surname><given-names>G</given-names></name><name name-style="western"><surname>Şekeroğlu</surname><given-names>E</given-names></name><name name-style="western"><surname>Arndt</surname><given-names>E</given-names></name></person-group> (<year>2005</year>) <article-title>Tiger beetles as bioindicators of habitat degradation in the Çukurova Delta, southern Turkey.</article-title> <source>Zoology in the Middle East</source> <volume>36</volume>: <fpage>51</fpage>–<lpage>58</lpage>. <ext-link xlink:type="simple" ext-link-type="doi" xlink:href="10.1080/09397140.2005.10638127">https://doi.org/10.1080/09397140.2005.10638127</ext-link></mixed-citation></ref><ref id="B104"><mixed-citation xmlns:xlink="http://www.w3.org/1999/xlink" xlink:type="simple">
          <institution xlink:type="simple">U.S. Fish and Wildlife Service VFO</institution> (<year>2009</year>) <source>Northeastern Beach Tiger Beetle (<italic><tp:taxon-name><tp:taxon-name-part taxon-name-part-type="genus">Cicindela</tp:taxon-name-part> <tp:taxon-name-part taxon-name-part-type="species">dorsalis</tp:taxon-name-part> <tp:taxon-name-part taxon-name-part-type="subspecies">dorsalis</tp:taxon-name-part></tp:taxon-name></italic>), 5-Year Review: Summary and Evaluation. U.S.</source> <publisher-name>Fish and Wildlife Service</publisher-name>, <publisher-loc>Virginia Field Office, Gloucester, Virginia</publisher-loc>, <size units="page">21 pp</size>.</mixed-citation></ref></ref-list></tp:taxon-treatment>
