# Supplementary material for: The tiger beetles (Coleoptera, Cicindelidae) of the southern Levant and adjacent territories: from cybertaxonomy to conservation biology
Source: Zookeys. 2018 Feb 5;(734):43–103. doi: 10.3897/zookeys.734.21989 (PMC5904327; doi:10.3897/zookeys.734.21989)
Supplement: XML Treatment for Cylindera (Eugrapha) contorta (Fischer von Waldheim, 1828) , ssp. valdenbergi [file zookeys.734.21989-treatment20.xml]

<!DOCTYPE tp:taxon-treatment
  PUBLIC "-//TaxonX//DTD Taxonomic Treatment Publishing DTD v0 20100105//EN" "tax-treatment-NSO.dtd">
<tp:taxon-treatment xmlns:tp="http://www.plazi.org/taxpub"><tp:treatment-meta><kwd-group><label>Taxon classification</label><kwd><named-content xmlns:xlink="http://www.w3.org/1999/xlink" content-type="kingdom">Animalia</named-content></kwd><kwd><named-content xmlns:xlink="http://www.w3.org/1999/xlink" content-type="order">Coleoptera</named-content></kwd><kwd><named-content xmlns:xlink="http://www.w3.org/1999/xlink" content-type="family">Cicindelidae</named-content></kwd></kwd-group><mixed-citation publication-type="journal"><person-group><name><surname>Assmann</surname><given-names>Thorsten</given-names></name><name><surname>Boutaud</surname><given-names>Estève</given-names></name><name><surname>Buse</surname><given-names>Jörn</given-names></name><name><surname>Gebert</surname><given-names>Jörg</given-names></name><name><surname>Drees</surname><given-names>Claudia</given-names></name><name><surname>Friedman</surname><given-names>Ariel-Leib-Leonid</given-names></name><name><surname>Khoury</surname><given-names>Fares</given-names></name><name><surname>Marcus</surname><given-names>Tamar</given-names></name><name><surname>Orbach</surname><given-names>Eylon</given-names></name><name><surname>Ittai Renan</surname><given-names/></name><name><surname>Schmidt</surname><given-names>Constantin</given-names></name><name><surname>Zumstein</surname><given-names>Pascale</given-names></name></person-group><article-title>The tiger beetles (<tp:taxon-name><tp:taxon-name-part taxon-name-part-type="order">Coleoptera</tp:taxon-name-part></tp:taxon-name>, <tp:taxon-name><tp:taxon-name-part taxon-name-part-type="family">Cicindelidae</tp:taxon-name-part></tp:taxon-name>) of the southern Levant and adjacent territories: from cybertaxonomy to conservation biology</article-title><source>Zookeys</source><day>5</day><month>2</month><year>2018</year><volume>2018</volume><issue>734</issue><fpage>43</fpage><lpage>103</lpage><pub-id pub-id-type="doi">10.3897/zookeys.734.21989</pub-id></mixed-citation></tp:treatment-meta><tp:nomenclature><label>20.</label><tp:taxon-name>
              <tp:taxon-name-part taxon-name-part-type="genus" reg="Cylindera">Cylindera</tp:taxon-name-part> (<tp:taxon-name-part taxon-name-part-type="subgenus" reg="Eugrapha">Eugrapha</tp:taxon-name-part>) <tp:taxon-name-part taxon-name-part-type="species" reg="contorta">contorta</tp:taxon-name-part>
            <tp:taxon-name-part taxon-name-part-type="basionym-authority"> (Fischer von Waldheim, 1828) </tp:taxon-name-part>,
              <tp:taxon-name-part taxon-name-part-type="infraspecific-rank">ssp. </tp:taxon-name-part>
              <tp:taxon-name-part taxon-name-part-type="subspecies" reg="valdenbergi">valdenbergi</tp:taxon-name-part></tp:taxon-name><tp:taxon-authority>(Mandl, 1981)</tp:taxon-authority></tp:nomenclature><tp:treatment-sec sec-type="habitat" id="SECID0EEMDI"><title>Habitat.</title><p>In the southern Levant found exclusively in sandy shore habitats along the Mediterranean Sea. Larval development takes place a few centimeters above the mean sea level, just above where most of the waves break (<xref ref-type="bibr" rid="B105">Valdenberg 1983</xref>), though larval holes are occasionally flooded by seawater. The nominate subspecies is found in both coastal and inland habitats (<xref ref-type="bibr" rid="B30">Cassola and Jaskuła 2004</xref>). Attracted by light (own observation).</p></tp:treatment-sec><tp:treatment-sec sec-type="phenology" id="SECID0ESMDI"><title>Phenology.</title><p>Adults from the beginning of May until mid-November (<xref ref-type="bibr" rid="B105">Valdenberg 1983</xref>). Few adults also from March onwards (<xref ref-type="bibr" rid="B82">Matalin and Chikatunov 2016</xref>; <xref ref-type="bibr" rid="B87">Nussbaum 1987</xref>). The larvae overwinter mostly as second and third instars (and rarely also first instars). Egg laying begins immediately with the appearance of the adults in spring, and in certain years a few individuals may complete an entire life-cycle in the same summer, though most do not (<xref ref-type="bibr" rid="B105">Valdenberg 1983</xref>).</p></tp:treatment-sec><tp:treatment-sec sec-type="distribution" id="SECID0EINDI"><title>Distribution range.</title><p>The nominate form is found from south-eastern Europe (Romania and Ukraine) and Asia Minor to Central Asia and China. The <tp:taxon-name><tp:taxon-name-part taxon-name-part-type="genus" reg="Cephalota"/> subspecies <tp:taxon-name-part taxon-name-part-type="subspecies" reg="valdenbergi">valdenbergi</tp:taxon-name-part></tp:taxon-name> is patchily located in a small area along the Mediterranean coast from western Egypt to northern Israel (<xref ref-type="bibr" rid="B61">Horn 1931</xref>, Mandl 1981). The nominate form does not occur along the Mediterranean coast (<xref ref-type="bibr" rid="B114">Wiesner 1992</xref>).</p></tp:treatment-sec><tp:treatment-sec sec-type="distribution" id="SECID0EFODI"><title>Distribution in the southern Levant.</title><p>In Egypt around Abu Qir, Maadia and Ras el Bar (<xref ref-type="bibr" rid="B1">Abdel-Dayem et al. 2003</xref>; <xref ref-type="bibr" rid="B5">Alfieri 1976</xref>; <xref ref-type="bibr" rid="B61">Horn 1931</xref>; <xref ref-type="bibr" rid="B80">Mandl 1981a</xref>; <xref ref-type="bibr" rid="B87">Nussbaum 1987</xref>). In Israel from Bat Yam to Akko, though the Bat Yam population is thought to be extinct since several decades (<xref ref-type="bibr" rid="B105">Valdenberg 1983</xref>; own observation).</p></tp:treatment-sec><tp:treatment-sec sec-type="Taxonomic notes" id="SECID0EDPDI"><title>Taxonomic notes.</title><p>
              <xref ref-type="bibr" rid="B80">Mandl (1981a)</xref> described the taxon <italic><tp:taxon-name><tp:taxon-name-part taxon-name-part-type="genus" reg="Cylindera"/><tp:taxon-name-part taxon-name-part-type="species" reg="valdenbergi">valdenbergi</tp:taxon-name-part></tp:taxon-name></italic> from Ma’agan Michael as a subspecies. It is characterized by the excessive pale elytral pattern (Figs <xref ref-type="fig" rid="F12">31</xref>, <xref ref-type="fig" rid="F12">32</xref>), though there is some variation in the pattern between individuals. However, the pale elytral coloration differs even within the nominate form strongly. Some populations from the Caspian Sea show similar elytral pattern as <italic><tp:taxon-name><tp:taxon-name-part taxon-name-part-type="genus" reg="Cylindera"/><tp:taxon-name-part taxon-name-part-type="species" reg="valdenbergi">valdenbergi</tp:taxon-name-part></tp:taxon-name></italic> (cf. <xref ref-type="bibr" rid="B80">Mandl 1981a</xref>; <xref ref-type="bibr" rid="B110">Werner 1992</xref>). Mandl mentioned in his description small differences in the copulatory pieces of the median lobe of aedeagus. As we believe this character is still not sufficiently studied. But the material we studied let us assume that <italic><tp:taxon-name><tp:taxon-name-part taxon-name-part-type="genus" reg="Cylindera"/><tp:taxon-name-part taxon-name-part-type="species" reg="valdenbergi">valdenbergi</tp:taxon-name-part></tp:taxon-name></italic> differs from the nominate subspecies at least in the proportion and shape of the pronotum and the elytra (Fig. <xref ref-type="fig" rid="F12">29</xref>). We recommend conducting a detailed study, including morphometric and molecular methods, to clarify the status of both taxa. <xref ref-type="bibr" rid="B93">Ptashkovsky (2013)</xref> includes a photograph of “<italic><tp:taxon-name><tp:taxon-name-part taxon-name-part-type="genus" reg="Lophyra">Lophyra</tp:taxon-name-part> <tp:taxon-name-part taxon-name-part-type="species" reg="contorta">contorta</tp:taxon-name-part> <tp:taxon-name-part taxon-name-part-type="subspecies" reg="valdenbergi">valdenbergi</tp:taxon-name-part></tp:taxon-name></italic>”, but the shown specimen belongs to the nominate subspecies of <italic><tp:taxon-name><tp:taxon-name-part taxon-name-part-type="genus" reg="Cylindera">Cylindera</tp:taxon-name-part> <tp:taxon-name-part taxon-name-part-type="species" reg="contorta">contorta</tp:taxon-name-part></tp:taxon-name></italic> (cf. Fig. <xref ref-type="fig" rid="F12">29</xref>), and with all probability the photographed specimen was not collected in Israel.</p><fig id="F20" position="float" orientation="portrait"><label>Figure 44.</label><caption><p>Median lobes of the aedeagus of <italic><tp:taxon-name><tp:taxon-name-part taxon-name-part-type="genus" reg="Cylindera">Cylindera</tp:taxon-name-part></tp:taxon-name></italic> species: <bold>a</bold> <italic><tp:taxon-name><tp:taxon-name-part taxon-name-part-type="genus" reg="Cylindera">C.</tp:taxon-name-part> <tp:taxon-name-part taxon-name-part-type="species" reg="contorta">contorta</tp:taxon-name-part></tp:taxon-name></italic> s.str. <bold>b</bold> <italic><tp:taxon-name><tp:taxon-name-part taxon-name-part-type="genus" reg="Cylindera">C.</tp:taxon-name-part> <tp:taxon-name-part taxon-name-part-type="species" reg="rectangularis">rectangularis</tp:taxon-name-part></tp:taxon-name></italic>.</p></caption><graphic xmlns:xlink="http://www.w3.org/1999/xlink" xlink:href="zookeys-734-043-g019.jpg" position="float" orientation="portrait" xlink:type="simple" id="oo_183625.jpg"/></fig></tp:treatment-sec><tp:treatment-sec sec-type="Conservation" id="SECID0EPTDI"><title>Conservation.</title><p>Critically endangered in Israel. Tiger beetles of coastal habitats tend to be very sensitive to touristic use of beaches (<xref ref-type="bibr" rid="B19">Aydın et al. 2005</xref>; <xref ref-type="bibr" rid="B104">U.S. Fish and Wildlife Service 2009</xref>). Most of the Israeli beaches which are known to host this species are intensively used as recreational areas, and therefore at least many of the populations have gone extinct. As a metapopulation structure may be possible in this species, the decrease in some populations can have a tremendous effect on the survival of the <!--PageBreak-->entire subspecies. <xref ref-type="bibr" rid="B82">Matalin and Chikatunov (2016)</xref> stated that the latest records date from the late 80s to the 90’s of the last century, and our most recent records are from 2003 (Shefeh Na’aman Nature Reserve, <abbrev xmlns:xlink="http://www.w3.org/1999/xlink" xlink:title="Working collection Orbach, Qiryat Tiv’on, Israel" id="ABBRID0E6TDI" xlink:type="simple">COQ</abbrev>). As the entire world population of this taxon is located in Israel (the majority of the known populations) and in Egypt, these countries bear the responsibility for the worldwide preservation of this subspecies.</p></tp:treatment-sec><tp:treatment-sec><!--Section generated to contain objects referenced in tp:taxon-treatment.--><fig id="F12" position="float" orientation="portrait"><label>Figures 29–32.</label><caption><p>
              <italic><tp:taxon-name><tp:taxon-name-part taxon-name-part-type="genus" reg="Cylindera">Cylindera</tp:taxon-name-part></tp:taxon-name></italic> (sub-) species: <bold>29</bold> <italic><tp:taxon-name><tp:taxon-name-part taxon-name-part-type="genus" reg="Cylindera">C.</tp:taxon-name-part> <tp:taxon-name-part taxon-name-part-type="species" reg="contorta">contorta</tp:taxon-name-part></tp:taxon-name></italic> <italic>s.str.</italic> (male) <bold>30</bold> <italic><tp:taxon-name><tp:taxon-name-part taxon-name-part-type="genus" reg="Cylindera">C.</tp:taxon-name-part> <tp:taxon-name-part taxon-name-part-type="species" reg="rectangularis">rectangularis</tp:taxon-name-part></tp:taxon-name></italic> (female) <bold>31</bold> <italic><tp:taxon-name><tp:taxon-name-part taxon-name-part-type="genus" reg="Cylindera">C.</tp:taxon-name-part> <tp:taxon-name-part taxon-name-part-type="species" reg="contorta">contorta</tp:taxon-name-part> <tp:taxon-name-part taxon-name-part-type="subspecies" reg="valdenbergi">valdenbergi</tp:taxon-name-part></tp:taxon-name></italic> (male) <bold>32</bold> <italic><tp:taxon-name><tp:taxon-name-part taxon-name-part-type="genus" reg="Cylindera">C.</tp:taxon-name-part> <tp:taxon-name-part taxon-name-part-type="species" reg="contorta">contorta</tp:taxon-name-part> <tp:taxon-name-part taxon-name-part-type="subspecies" reg="valdenbergi">valdenbergi</tp:taxon-name-part></tp:taxon-name></italic> (female).</p></caption><graphic xmlns:xlink="http://www.w3.org/1999/xlink" xlink:href="zookeys-734-043-g011.jpg" position="float" orientation="portrait" xlink:type="simple" id="oo_183617.jpg"/></fig></tp:treatment-sec><ref-list><ref id="B105"><mixed-citation xmlns:xlink="http://www.w3.org/1999/xlink" xlink:type="simple">
          <person-group><name name-style="western"><surname>Valdenberg</surname><given-names>A</given-names></name></person-group> (<year>1983</year>) <article-title>The tiger beetles family. General survey of the family and key to species in Israel and Sinai (in Hebrew).</article-title> <source>Shappirit - Journal of the Israel Entomology Center</source> <volume>1</volume>: <fpage>38</fpage>–<lpage>48</lpage>.</mixed-citation></ref><ref id="B30"><mixed-citation xmlns:xlink="http://www.w3.org/1999/xlink" xlink:type="simple">
          <person-group><name name-style="western"><surname>Cassola</surname><given-names>F</given-names></name><name name-style="western"><surname>Jaskuła</surname><given-names>R</given-names></name></person-group> (<year>2004</year>) <article-title>Materials to the knowledge of the tiger beetles of Romania (<tp:taxon-name><tp:taxon-name-part taxon-name-part-type="order">Coleoptera</tp:taxon-name-part></tp:taxon-name>: <tp:taxon-name><tp:taxon-name-part taxon-name-part-type="family">Cicindelidae</tp:taxon-name-part></tp:taxon-name>).</article-title> <source>Polskie Pismo Entomologiczne</source> <volume>73</volume>: <fpage>193</fpage>–<lpage>214</lpage>.</mixed-citation></ref><ref id="B82"><mixed-citation xmlns:xlink="http://www.w3.org/1999/xlink" xlink:type="simple">
          <person-group><name name-style="western"><surname>Matalin</surname><given-names>AV</given-names></name><name name-style="western"><surname>Chikatunov</surname><given-names>VI</given-names></name></person-group> (<year>2016</year>) <article-title>The tiger beetles (<tp:taxon-name><tp:taxon-name-part taxon-name-part-type="order">Coleoptera</tp:taxon-name-part></tp:taxon-name>, <tp:taxon-name><tp:taxon-name-part taxon-name-part-type="family">Carabidae</tp:taxon-name-part></tp:taxon-name>, <tp:taxon-name><tp:taxon-name-part taxon-name-part-type="subfamily">Cicindelinae</tp:taxon-name-part></tp:taxon-name>) of Israel and adjacent lands.</article-title> <source>ZooKeys</source> <volume>578</volume>: <fpage>115</fpage>–<lpage>160</lpage>. <ext-link xlink:type="simple" ext-link-type="doi" xlink:href="10.3897/zookeys.578.7383">https://doi.org/10.3897/zookeys.578.7383</ext-link></mixed-citation></ref><ref id="B87"><mixed-citation xmlns:xlink="http://www.w3.org/1999/xlink" xlink:type="simple">
          <person-group><name name-style="western"><surname>Nussbaum</surname><given-names>Y</given-names></name></person-group> (<year>1987</year>) <article-title>Tiger beetles of Israel and Sinai (<tp:taxon-name><tp:taxon-name-part taxon-name-part-type="order">Coleoptera</tp:taxon-name-part></tp:taxon-name>: <tp:taxon-name><tp:taxon-name-part taxon-name-part-type="family">Cicindelidae</tp:taxon-name-part></tp:taxon-name>).</article-title> <source>YES Quarterly</source> <volume>4</volume>: <fpage>7</fpage>–<lpage>15</lpage>.</mixed-citation></ref><ref id="B61"><mixed-citation xmlns:xlink="http://www.w3.org/1999/xlink" xlink:type="simple">
          <person-group><name name-style="western"><surname>Horn</surname><given-names>W</given-names></name></person-group> (<year>1931</year>) Zur Kenntnis der Cicindelen-Fauna von Cypern, Syrien, Sizilien, Aegypten und Süd-Griechenland (insbesondere der geographischen Verbreitung der Arten <italic><tp:taxon-name><tp:taxon-name-part taxon-name-part-type="genus">Cicindela</tp:taxon-name-part> <tp:taxon-name-part taxon-name-part-type="species">aphrodisia</tp:taxon-name-part></tp:taxon-name></italic> Baudi, <italic><tp:taxon-name><tp:taxon-name-part taxon-name-part-type="genus">C.</tp:taxon-name-part> <tp:taxon-name-part taxon-name-part-type="species">campestris</tp:taxon-name-part> <tp:taxon-name-part taxon-name-part-type="subspecies">suffriani</tp:taxon-name-part></tp:taxon-name></italic> Loew, <italic><tp:taxon-name><tp:taxon-name-part taxon-name-part-type="genus">C.</tp:taxon-name-part> <tp:taxon-name-part taxon-name-part-type="species">contorta</tp:taxon-name-part></tp:taxon-name></italic> Fisch. und <italic><tp:taxon-name><tp:taxon-name-part taxon-name-part-type="genus"/><tp:taxon-name-part taxon-name-part-type="species">dorsata</tp:taxon-name-part></tp:taxon-name></italic> Br., sowie <italic><tp:taxon-name><tp:taxon-name-part taxon-name-part-type="genus">C.</tp:taxon-name-part> <tp:taxon-name-part taxon-name-part-type="species">aulica</tp:taxon-name-part></tp:taxon-name></italic> Dej.). Bulletin de la Societe Royale Entomologique d’Egypte Séance du 17 November: 157–163.</mixed-citation></ref><ref id="B114"><mixed-citation xmlns:xlink="http://www.w3.org/1999/xlink" xlink:type="simple">
          <person-group><name name-style="western"><surname>Wiesner</surname><given-names>J</given-names></name></person-group> (<year>1992</year>) <source>Checklist of the tiger beetles of the world.</source> <publisher-name>Erna Bauer</publisher-name>, <publisher-loc>Keltern</publisher-loc>, <size units="page">364 pp</size>.</mixed-citation></ref><ref id="B1"><mixed-citation xmlns:xlink="http://www.w3.org/1999/xlink" xlink:type="simple">
          <person-group><name name-style="western"><surname>Abdel-Dayem</surname><given-names>MS</given-names></name><name name-style="western"><surname>El-Haewagri</surname><given-names>MSA</given-names></name><name name-style="western"><surname>Yassan</surname><given-names>SA</given-names></name></person-group> (<year>2003</year>) <article-title>A review of the Egyptian species of tiger beetles (<tp:taxon-name><tp:taxon-name-part taxon-name-part-type="order">Coleoptera</tp:taxon-name-part></tp:taxon-name>, <tp:taxon-name><tp:taxon-name-part taxon-name-part-type="family">Carabidae</tp:taxon-name-part></tp:taxon-name>, <tp:taxon-name><tp:taxon-name-part taxon-name-part-type="family">Cicindelidae</tp:taxon-name-part></tp:taxon-name>).</article-title> <source>Bulletin of the Entomological Society of Egypt</source> <volume>80</volume>: <fpage>193</fpage>–<lpage>217</lpage>.</mixed-citation></ref><ref id="B5"><mixed-citation xmlns:xlink="http://www.w3.org/1999/xlink" xlink:type="simple">
          <person-group><name name-style="western"><surname>Alfieri</surname><given-names>A</given-names></name></person-group> (<year>1976</year>) <article-title>The <tp:taxon-name><tp:taxon-name-part taxon-name-part-type="order">Coleoptera</tp:taxon-name-part></tp:taxon-name> of Egypt.</article-title> <source>Mémoires de la Société Entomologique de Égypte</source> <volume>5</volume>: <fpage>1</fpage>–<lpage>361</lpage>.</mixed-citation></ref><ref id="B80"><mixed-citation xmlns:xlink="http://www.w3.org/1999/xlink" xlink:type="simple">
          <person-group><name name-style="western"><surname>Mandl</surname><given-names>K</given-names></name></person-group> (<year>1981a</year>) <article-title>Neue Coleopteren-Taxa vom Nahen bis zum Fernen Osten (Col. <tp:taxon-name><tp:taxon-name-part taxon-name-part-type="family">Cicindelidae</tp:taxon-name-part></tp:taxon-name>, <tp:taxon-name><tp:taxon-name-part taxon-name-part-type="family">Carabidae</tp:taxon-name-part></tp:taxon-name> und <tp:taxon-name><tp:taxon-name-part taxon-name-part-type="family">Chrysomelidae</tp:taxon-name-part></tp:taxon-name>).</article-title> <source>Entomologica Basiliensia</source> <volume>6</volume>: <fpage>167</fpage>–<lpage>182</lpage>.</mixed-citation></ref><ref id="B110"><mixed-citation xmlns:xlink="http://www.w3.org/1999/xlink" xlink:type="simple">
          <person-group><name name-style="western"><surname>Werner</surname><given-names>K</given-names></name></person-group> (<year>1992</year>) <source><tp:taxon-name><tp:taxon-name-part taxon-name-part-type="family">Cicindelidae</tp:taxon-name-part></tp:taxon-name> 2.</source> <publisher-name>Science Nat</publisher-name>, <publisher-loc>Venette</publisher-loc>, <size units="page">94 pp</size>.</mixed-citation></ref><ref id="B93"><mixed-citation xmlns:xlink="http://www.w3.org/1999/xlink" xlink:type="simple">
          <person-group><name name-style="western"><surname>Ptashkovsky</surname><given-names>Y</given-names></name></person-group> (<year>2013</year>) Beetles of Israel. self-published, Tel Aviv.</mixed-citation></ref><ref id="B19"><mixed-citation xmlns:xlink="http://www.w3.org/1999/xlink" xlink:type="simple">
          <person-group><name name-style="western"><surname>Aydın</surname><given-names>G</given-names></name><name name-style="western"><surname>Şekeroğlu</surname><given-names>E</given-names></name><name name-style="western"><surname>Arndt</surname><given-names>E</given-names></name></person-group> (<year>2005</year>) <article-title>Tiger beetles as bioindicators of habitat degradation in the Çukurova Delta, southern Turkey.</article-title> <source>Zoology in the Middle East</source> <volume>36</volume>: <fpage>51</fpage>–<lpage>58</lpage>. <ext-link xlink:type="simple" ext-link-type="doi" xlink:href="10.1080/09397140.2005.10638127">https://doi.org/10.1080/09397140.2005.10638127</ext-link></mixed-citation></ref><ref id="B104"><mixed-citation xmlns:xlink="http://www.w3.org/1999/xlink" xlink:type="simple">
          <institution xlink:type="simple">U.S. Fish and Wildlife Service VFO</institution> (<year>2009</year>) <source>Northeastern Beach Tiger Beetle (<italic><tp:taxon-name><tp:taxon-name-part taxon-name-part-type="genus">Cicindela</tp:taxon-name-part> <tp:taxon-name-part taxon-name-part-type="species">dorsalis</tp:taxon-name-part> <tp:taxon-name-part taxon-name-part-type="subspecies">dorsalis</tp:taxon-name-part></tp:taxon-name></italic>), 5-Year Review: Summary and Evaluation. U.S.</source> <publisher-name>Fish and Wildlife Service</publisher-name>, <publisher-loc>Virginia Field Office, Gloucester, Virginia</publisher-loc>, <size units="page">21 pp</size>.</mixed-citation></ref></ref-list></tp:taxon-treatment>
