# Supplementary material for: The tiger beetles (Coleoptera, Cicindelidae) of the southern Levant and adjacent territories: from cybertaxonomy to conservation biology
Source: Zookeys. 2018 Feb 5;(734):43–103. doi: 10.3897/zookeys.734.21989 (PMC5904327; doi:10.3897/zookeys.734.21989)
Supplement: XML Treatment for Cylindera (Ifasina) rectangularis [file zookeys.734.21989-treatment21.xml]

<!DOCTYPE tp:taxon-treatment
  PUBLIC "-//TaxonX//DTD Taxonomic Treatment Publishing DTD v0 20100105//EN" "tax-treatment-NSO.dtd">
<tp:taxon-treatment xmlns:tp="http://www.plazi.org/taxpub"><tp:treatment-meta><kwd-group><label>Taxon classification</label><kwd><named-content xmlns:xlink="http://www.w3.org/1999/xlink" content-type="kingdom">Animalia</named-content></kwd><kwd><named-content xmlns:xlink="http://www.w3.org/1999/xlink" content-type="order">Coleoptera</named-content></kwd><kwd><named-content xmlns:xlink="http://www.w3.org/1999/xlink" content-type="family">Cicindelidae</named-content></kwd></kwd-group><mixed-citation publication-type="journal"><person-group><name><surname>Assmann</surname><given-names>Thorsten</given-names></name><name><surname>Boutaud</surname><given-names>Estève</given-names></name><name><surname>Buse</surname><given-names>Jörn</given-names></name><name><surname>Gebert</surname><given-names>Jörg</given-names></name><name><surname>Drees</surname><given-names>Claudia</given-names></name><name><surname>Friedman</surname><given-names>Ariel-Leib-Leonid</given-names></name><name><surname>Khoury</surname><given-names>Fares</given-names></name><name><surname>Marcus</surname><given-names>Tamar</given-names></name><name><surname>Orbach</surname><given-names>Eylon</given-names></name><name><surname>Ittai Renan</surname><given-names/></name><name><surname>Schmidt</surname><given-names>Constantin</given-names></name><name><surname>Zumstein</surname><given-names>Pascale</given-names></name></person-group><article-title>The tiger beetles (<tp:taxon-name><tp:taxon-name-part taxon-name-part-type="order">Coleoptera</tp:taxon-name-part></tp:taxon-name>, <tp:taxon-name><tp:taxon-name-part taxon-name-part-type="family">Cicindelidae</tp:taxon-name-part></tp:taxon-name>) of the southern Levant and adjacent territories: from cybertaxonomy to conservation biology</article-title><source>Zookeys</source><day>5</day><month>2</month><year>2018</year><volume>2018</volume><issue>734</issue><fpage>43</fpage><lpage>103</lpage><pub-id pub-id-type="doi">10.3897/zookeys.734.21989</pub-id></mixed-citation></tp:treatment-meta><tp:nomenclature><label>21.</label><tp:taxon-name>
              <tp:taxon-name-part taxon-name-part-type="genus" reg="Cylindera">Cylindera</tp:taxon-name-part> (<tp:taxon-name-part taxon-name-part-type="subgenus" reg="Ifasina">Ifasina</tp:taxon-name-part>) <tp:taxon-name-part taxon-name-part-type="species" reg="rectangularis">rectangularis</tp:taxon-name-part></tp:taxon-name><tp:taxon-authority>(Klug, 1832)</tp:taxon-authority></tp:nomenclature><tp:treatment-sec sec-type="habitat" id="SECID0EKVDI"><title>Habitat.</title><p>Banks of freshwater in wadis (<xref ref-type="bibr" rid="B3">Abdel-Dayem and Kippenhan 2013</xref>), especially on loamy soil (<xref ref-type="bibr" rid="B112">Werner 2000</xref>). In Saudi Arabia it co-occurs with <italic><tp:taxon-name><tp:taxon-name-part taxon-name-part-type="genus" reg="Calomera">Calomera</tp:taxon-name-part> <tp:taxon-name-part taxon-name-part-type="species" reg="aulica">aulica</tp:taxon-name-part></tp:taxon-name></italic>, <italic><tp:taxon-name><tp:taxon-name-part taxon-name-part-type="genus" reg="Calomera">C.</tp:taxon-name-part> <tp:taxon-name-part taxon-name-part-type="species" reg="alboguttata">alboguttata</tp:taxon-name-part></tp:taxon-name></italic> and <italic><tp:taxon-name><tp:taxon-name-part taxon-name-part-type="genus" reg="Myriochila">Myriochila</tp:taxon-name-part> <tp:taxon-name-part taxon-name-part-type="species" reg="melancholica">melancholica</tp:taxon-name-part></tp:taxon-name></italic> (<xref ref-type="bibr" rid="B3">Abdel-Dayem and Kippenhan 2013</xref>).</p></tp:treatment-sec><tp:treatment-sec sec-type="phenology" id="SECID0E4WDI"><title>Phenology.</title><p>March, but more frequently in June (<xref ref-type="bibr" rid="B3">Abdel-Dayem and Kippenhan 2013</xref>).</p></tp:treatment-sec><tp:treatment-sec sec-type="distribution" id="SECID0EHXDI"><title>Distribution range.</title><p>From Central Africa to Sudan and Saudi Arabia (<xref ref-type="bibr" rid="B3">Abdel-Dayem and Kippenhan 2013</xref>).</p></tp:treatment-sec><tp:treatment-sec sec-type="distribution" id="SECID0ERXDI"><title>Distribution in the southern Levant.</title><p>No record.</p></tp:treatment-sec><ref-list><ref id="B3"><mixed-citation xmlns:xlink="http://www.w3.org/1999/xlink" xlink:type="simple">
          <person-group><name name-style="western"><surname>Abdel-Dayem</surname><given-names>MS</given-names></name><name name-style="western"><surname>Kippenhan</surname><given-names>MG</given-names></name></person-group> (<year>2013</year>) <article-title>A new record of <tp:taxon-name><tp:taxon-name-part taxon-name-part-type="genus">Cylindera</tp:taxon-name-part> (<tp:taxon-name-part taxon-name-part-type="subgenus">Ifasina</tp:taxon-name-part>) <tp:taxon-name-part taxon-name-part-type="species">rectangularis</tp:taxon-name-part></tp:taxon-name> (Klug) (<tp:taxon-name><tp:taxon-name-part taxon-name-part-type="order">Coleoptera</tp:taxon-name-part></tp:taxon-name>: <tp:taxon-name><tp:taxon-name-part taxon-name-part-type="family">Carabidae</tp:taxon-name-part></tp:taxon-name>: <tp:taxon-name><tp:taxon-name-part taxon-name-part-type="subfamily">Cicindelinae</tp:taxon-name-part></tp:taxon-name>) for the Kingdom of Saudi Arabia.</article-title> <source>Coleopterists Bulletin</source> <volume>67</volume>: <fpage>19</fpage>–<lpage>21</lpage>. <ext-link xlink:type="simple" ext-link-type="doi" xlink:href="10.1649/072.067.0103">https://doi.org/10.1649/072.067.0103</ext-link></mixed-citation></ref><ref id="B112"><mixed-citation xmlns:xlink="http://www.w3.org/1999/xlink" xlink:type="simple">
          <person-group><name name-style="western"><surname>Werner</surname><given-names>K</given-names></name></person-group> (<year>2000</year>) <source>The tiger beetles of Africa 2.</source> <publisher-name>Taita Publishers</publisher-name>, <publisher-loc>Hradec Kralove</publisher-loc>, <size units="page">208 pp</size>.</mixed-citation></ref></ref-list></tp:taxon-treatment>
