# Supplementary material for: The tiger beetles (Coleoptera, Cicindelidae) of the southern Levant and adjacent territories: from cybertaxonomy to conservation biology
Source: Zookeys. 2018 Feb 5;(734):43–103. doi: 10.3897/zookeys.734.21989 (PMC5904327; doi:10.3897/zookeys.734.21989)
Supplement: XML Treatment for Myriochila (s.str.) melancholica [file zookeys.734.21989-treatment22.xml]

<!DOCTYPE tp:taxon-treatment
  PUBLIC "-//TaxonX//DTD Taxonomic Treatment Publishing DTD v0 20100105//EN" "tax-treatment-NSO.dtd">
<tp:taxon-treatment xmlns:tp="http://www.plazi.org/taxpub"><tp:treatment-meta><kwd-group><label>Taxon classification</label><kwd><named-content xmlns:xlink="http://www.w3.org/1999/xlink" content-type="kingdom">Animalia</named-content></kwd><kwd><named-content xmlns:xlink="http://www.w3.org/1999/xlink" content-type="order">Coleoptera</named-content></kwd><kwd><named-content xmlns:xlink="http://www.w3.org/1999/xlink" content-type="family">Cicindelidae</named-content></kwd></kwd-group><mixed-citation publication-type="journal"><person-group><name><surname>Assmann</surname><given-names>Thorsten</given-names></name><name><surname>Boutaud</surname><given-names>Estève</given-names></name><name><surname>Buse</surname><given-names>Jörn</given-names></name><name><surname>Gebert</surname><given-names>Jörg</given-names></name><name><surname>Drees</surname><given-names>Claudia</given-names></name><name><surname>Friedman</surname><given-names>Ariel-Leib-Leonid</given-names></name><name><surname>Khoury</surname><given-names>Fares</given-names></name><name><surname>Marcus</surname><given-names>Tamar</given-names></name><name><surname>Orbach</surname><given-names>Eylon</given-names></name><name><surname>Ittai Renan</surname><given-names/></name><name><surname>Schmidt</surname><given-names>Constantin</given-names></name><name><surname>Zumstein</surname><given-names>Pascale</given-names></name></person-group><article-title>The tiger beetles (<tp:taxon-name><tp:taxon-name-part taxon-name-part-type="order">Coleoptera</tp:taxon-name-part></tp:taxon-name>, <tp:taxon-name><tp:taxon-name-part taxon-name-part-type="family">Cicindelidae</tp:taxon-name-part></tp:taxon-name>) of the southern Levant and adjacent territories: from cybertaxonomy to conservation biology</article-title><source>Zookeys</source><day>5</day><month>2</month><year>2018</year><volume>2018</volume><issue>734</issue><fpage>43</fpage><lpage>103</lpage><pub-id pub-id-type="doi">10.3897/zookeys.734.21989</pub-id></mixed-citation></tp:treatment-meta><tp:nomenclature><label>22.</label><tp:taxon-name>
              <tp:taxon-name-part taxon-name-part-type="genus" reg="Myriochila">Myriochila</tp:taxon-name-part> (s.str.) <tp:taxon-name-part taxon-name-part-type="species" reg="melancholica">melancholica</tp:taxon-name-part></tp:taxon-name><tp:taxon-authority>(Fabricius, 1798)</tp:taxon-authority></tp:nomenclature><tp:treatment-sec sec-type="habitat" id="SECID0EZYDI"><title>Habitat.</title><p>Margins of both stagnant and running freshwater bodies, including artificial water reservoirs, and in salty habitats (<xref ref-type="bibr" rid="B13">Austin et al. 2008</xref>; <xref ref-type="bibr" rid="B68">Jaskuła and Rewicz 2015</xref>; <xref ref-type="bibr" rid="B74">Lisa 2002</xref>). Diurnal. Attracted by light (<xref ref-type="bibr" rid="B1">Abdel-Dayem et al. 2003</xref>).</p><fig id="F21" position="float" orientation="portrait"><label>Figure 45.</label><caption><p>Median lobes of the aedeagus of <italic><tp:taxon-name><tp:taxon-name-part taxon-name-part-type="genus" reg="Lophyridia">Lophyridia</tp:taxon-name-part></tp:taxon-name></italic> species: <bold>a</bold> <italic><tp:taxon-name><tp:taxon-name-part taxon-name-part-type="genus" reg="Lophyra">L.</tp:taxon-name-part> <tp:taxon-name-part taxon-name-part-type="species" reg="flexuosa">flexuosa</tp:taxon-name-part></tp:taxon-name></italic> <bold>b</bold> <italic><tp:taxon-name><tp:taxon-name-part taxon-name-part-type="genus" reg="Lophyra">L.</tp:taxon-name-part> <tp:taxon-name-part taxon-name-part-type="species" reg="hilariola">hilariola</tp:taxon-name-part></tp:taxon-name></italic> <bold>c</bold> <italic><tp:taxon-name><tp:taxon-name-part taxon-name-part-type="genus" reg="Lophyra">L.</tp:taxon-name-part> <tp:taxon-name-part taxon-name-part-type="species" reg="histrio">histrio</tp:taxon-name-part></tp:taxon-name></italic>.</p></caption><graphic xmlns:xlink="http://www.w3.org/1999/xlink" xlink:href="zookeys-734-043-g020.jpg" position="float" orientation="portrait" xlink:type="simple" id="oo_183626.jpg"/></fig><fig id="F22" position="float" orientation="portrait"><label>Figure 46.</label><caption><p>Median lobes of the aedeagus of <italic><tp:taxon-name><tp:taxon-name-part taxon-name-part-type="genus" reg="Myriochila">Myriochila</tp:taxon-name-part></tp:taxon-name></italic> species: <bold>a</bold> <italic><tp:taxon-name><tp:taxon-name-part taxon-name-part-type="genus" reg="Myriochila">M.</tp:taxon-name-part> <tp:taxon-name-part taxon-name-part-type="species" reg="melancholica">melancholica</tp:taxon-name-part></tp:taxon-name></italic> <bold>b</bold> <italic><tp:taxon-name><tp:taxon-name-part taxon-name-part-type="genus" reg="Myriochila">M.</tp:taxon-name-part> <tp:taxon-name-part taxon-name-part-type="species" reg="orientalis">orientalis</tp:taxon-name-part></tp:taxon-name></italic>.</p></caption><graphic xmlns:xlink="http://www.w3.org/1999/xlink" xlink:href="zookeys-734-043-g021.jpg" position="float" orientation="portrait" xlink:type="simple" id="oo_183627.jpg"/></fig></tp:treatment-sec><tp:treatment-sec sec-type="phenology" id="SECID0EY3DI"><title>Phenology.</title><p>March to December (<xref ref-type="bibr" rid="B1">Abdel-Dayem et al. 2003</xref>; <xref ref-type="bibr" rid="B82">Matalin and Chikatunov 2016</xref>; <xref ref-type="bibr" rid="B87">Nussbaum 1987</xref>).</p><!--PageBreak--></tp:treatment-sec><tp:treatment-sec sec-type="distribution" id="SECID0EL4DI"><title>Distribution range.</title><p>From southern Europe to southern Africa and from the Cape Verde Islands to China (<xref ref-type="bibr" rid="B114">Wiesner 1992</xref>).</p></tp:treatment-sec><tp:treatment-sec sec-type="distribution" id="SECID0EV4DI"><title>Distribution in the southern Levant.</title><p>Widespread in Sinai, Israel and Jordan (<xref ref-type="bibr" rid="B82">Matalin and Chikatunov 2016</xref>; <xref ref-type="bibr" rid="B85">Nasir and Katbeh-Bader 2017</xref>; <xref ref-type="bibr" rid="B114">Wiesner 1992</xref>).</p></tp:treatment-sec><tp:treatment-sec sec-type="Conservation" id="SECID0EH5DI"><title>Conservation.</title><p>Not endangered, it is abundant even in habitats strongly influenced by human activity (e.g. on intensively grazed sites or on wet fallow land close to Tel Aviv and Amman).</p></tp:treatment-sec><ref-list><ref id="B13"><mixed-citation xmlns:xlink="http://www.w3.org/1999/xlink" xlink:type="simple">
          <person-group><name name-style="western"><surname>Austin</surname><given-names>K</given-names></name><name name-style="western"><surname>Small</surname><given-names>E</given-names></name><name name-style="western"><surname>Lemaire</surname><given-names>J-M</given-names></name><name name-style="western"><surname>Jeanne</surname><given-names>C</given-names></name><name name-style="western"><surname>Makris</surname><given-names>C</given-names></name><name name-style="western"><surname>Georghiou</surname><given-names>G</given-names></name></person-group> (<year>2008</year>) <article-title>Révision du Catalogue des <tp:taxon-name><tp:taxon-name-part taxon-name-part-type="family">Carabidae</tp:taxon-name-part></tp:taxon-name> (<tp:taxon-name><tp:taxon-name-part taxon-name-part-type="order">Coleoptera</tp:taxon-name-part></tp:taxon-name>) de Chypre. A revised catalogue of the <tp:taxon-name><tp:taxon-name-part taxon-name-part-type="family">Carabidae</tp:taxon-name-part></tp:taxon-name> (<tp:taxon-name><tp:taxon-name-part taxon-name-part-type="order">Coleoptera</tp:taxon-name-part></tp:taxon-name>) of Cyprus.</article-title> <source>Annales du Museum d’Histoire Naturelle de Nice</source> <volume>23</volume>: <fpage>1</fpage>–<lpage>199</lpage>.</mixed-citation></ref><ref id="B68"><mixed-citation xmlns:xlink="http://www.w3.org/1999/xlink" xlink:type="simple">
          <person-group><name name-style="western"><surname>Jaskuła</surname><given-names>R</given-names></name><name name-style="western"><surname>Rewicz</surname><given-names>T</given-names></name></person-group> (<year>2015</year>) <article-title>Tiger beetles (<tp:taxon-name><tp:taxon-name-part taxon-name-part-type="order">Coleoptera</tp:taxon-name-part></tp:taxon-name>: <tp:taxon-name><tp:taxon-name-part taxon-name-part-type="family">Carabidae</tp:taxon-name-part></tp:taxon-name>: <tp:taxon-name><tp:taxon-name-part taxon-name-part-type="subfamily">Cicindelinae</tp:taxon-name-part></tp:taxon-name>) of Tunisia: distribution, phenology, taxa list and new records.</article-title> <source>African Entomology</source> <volume>23</volume>: <fpage>467</fpage>–<lpage>485</lpage>. <ext-link xlink:type="simple" ext-link-type="doi" xlink:href="10.4001/003.023.0217">https://doi.org/10.4001/003.023.0217</ext-link></mixed-citation></ref><ref id="B74"><mixed-citation xmlns:xlink="http://www.w3.org/1999/xlink" xlink:type="simple">
          <person-group><name name-style="western"><surname>Lisa</surname><given-names>T</given-names></name></person-group> (<year>2002</year>) Le Cicindele d’Italia (<tp:taxon-name><tp:taxon-name-part taxon-name-part-type="order">Coleoptera</tp:taxon-name-part></tp:taxon-name>, <tp:taxon-name><tp:taxon-name-part taxon-name-part-type="suborder">Adephaga</tp:taxon-name-part></tp:taxon-name>, <tp:taxon-name><tp:taxon-name-part taxon-name-part-type="family">Cicindelidae</tp:taxon-name-part></tp:taxon-name>). Revue de l’Association Roussillonnaise d’Entomologie Supplément au Tome XI: 1–55.</mixed-citation></ref><ref id="B1"><mixed-citation xmlns:xlink="http://www.w3.org/1999/xlink" xlink:type="simple">
          <person-group><name name-style="western"><surname>Abdel-Dayem</surname><given-names>MS</given-names></name><name name-style="western"><surname>El-Haewagri</surname><given-names>MSA</given-names></name><name name-style="western"><surname>Yassan</surname><given-names>SA</given-names></name></person-group> (<year>2003</year>) <article-title>A review of the Egyptian species of tiger beetles (<tp:taxon-name><tp:taxon-name-part taxon-name-part-type="order">Coleoptera</tp:taxon-name-part></tp:taxon-name>, <tp:taxon-name><tp:taxon-name-part taxon-name-part-type="family">Carabidae</tp:taxon-name-part></tp:taxon-name>, <tp:taxon-name><tp:taxon-name-part taxon-name-part-type="family">Cicindelidae</tp:taxon-name-part></tp:taxon-name>).</article-title> <source>Bulletin of the Entomological Society of Egypt</source> <volume>80</volume>: <fpage>193</fpage>–<lpage>217</lpage>.</mixed-citation></ref><ref id="B82"><mixed-citation xmlns:xlink="http://www.w3.org/1999/xlink" xlink:type="simple">
          <person-group><name name-style="western"><surname>Matalin</surname><given-names>AV</given-names></name><name name-style="western"><surname>Chikatunov</surname><given-names>VI</given-names></name></person-group> (<year>2016</year>) <article-title>The tiger beetles (<tp:taxon-name><tp:taxon-name-part taxon-name-part-type="order">Coleoptera</tp:taxon-name-part></tp:taxon-name>, <tp:taxon-name><tp:taxon-name-part taxon-name-part-type="family">Carabidae</tp:taxon-name-part></tp:taxon-name>, <tp:taxon-name><tp:taxon-name-part taxon-name-part-type="subfamily">Cicindelinae</tp:taxon-name-part></tp:taxon-name>) of Israel and adjacent lands.</article-title> <source>ZooKeys</source> <volume>578</volume>: <fpage>115</fpage>–<lpage>160</lpage>. <ext-link xlink:type="simple" ext-link-type="doi" xlink:href="10.3897/zookeys.578.7383">https://doi.org/10.3897/zookeys.578.7383</ext-link></mixed-citation></ref><ref id="B87"><mixed-citation xmlns:xlink="http://www.w3.org/1999/xlink" xlink:type="simple">
          <person-group><name name-style="western"><surname>Nussbaum</surname><given-names>Y</given-names></name></person-group> (<year>1987</year>) <article-title>Tiger beetles of Israel and Sinai (<tp:taxon-name><tp:taxon-name-part taxon-name-part-type="order">Coleoptera</tp:taxon-name-part></tp:taxon-name>: <tp:taxon-name><tp:taxon-name-part taxon-name-part-type="family">Cicindelidae</tp:taxon-name-part></tp:taxon-name>).</article-title> <source>YES Quarterly</source> <volume>4</volume>: <fpage>7</fpage>–<lpage>15</lpage>.</mixed-citation></ref><ref id="B114"><mixed-citation xmlns:xlink="http://www.w3.org/1999/xlink" xlink:type="simple">
          <person-group><name name-style="western"><surname>Wiesner</surname><given-names>J</given-names></name></person-group> (<year>1992</year>) <source>Checklist of the tiger beetles of the world.</source> <publisher-name>Erna Bauer</publisher-name>, <publisher-loc>Keltern</publisher-loc>, <size units="page">364 pp</size>.</mixed-citation></ref><ref id="B85"><mixed-citation xmlns:xlink="http://www.w3.org/1999/xlink" xlink:type="simple">
          <person-group><name name-style="western"><surname>Nasir</surname><given-names>WM</given-names></name><name name-style="western"><surname>Katbeh-Bader</surname><given-names>A</given-names></name></person-group> (<year>2017</year>) <article-title>Annotated checklist of the ground beetles (<tp:taxon-name><tp:taxon-name-part taxon-name-part-type="order">Coleoptera</tp:taxon-name-part></tp:taxon-name>: <tp:taxon-name><tp:taxon-name-part taxon-name-part-type="family">Carabidae</tp:taxon-name-part></tp:taxon-name>) of Jordan.</article-title> <source>Zoology and Ecology</source> <volume>27</volume>: <fpage>269</fpage>–<lpage>291</lpage>. <ext-link xlink:type="simple" ext-link-type="doi" xlink:href="10.1080/21658005.2017.1400217">https://doi.org/10.1080/21658005.2017.1400217</ext-link></mixed-citation></ref></ref-list></tp:taxon-treatment>
