# Supplementary material for: The tiger beetles (Coleoptera, Cicindelidae) of the southern Levant and adjacent territories: from cybertaxonomy to conservation biology
Source: Zookeys. 2018 Feb 5;(734):43–103. doi: 10.3897/zookeys.734.21989 (PMC5904327; doi:10.3897/zookeys.734.21989)
Supplement: XML Treatment for Myriochila (Monelica) dorsata [file zookeys.734.21989-treatment24.xml]

<!DOCTYPE tp:taxon-treatment
  PUBLIC "-//TaxonX//DTD Taxonomic Treatment Publishing DTD v0 20100105//EN" "tax-treatment-NSO.dtd">
<tp:taxon-treatment xmlns:tp="http://www.plazi.org/taxpub"><tp:treatment-meta><kwd-group><label>Taxon classification</label><kwd><named-content xmlns:xlink="http://www.w3.org/1999/xlink" content-type="kingdom">Animalia</named-content></kwd><kwd><named-content xmlns:xlink="http://www.w3.org/1999/xlink" content-type="order">Coleoptera</named-content></kwd><kwd><named-content xmlns:xlink="http://www.w3.org/1999/xlink" content-type="family">Cicindelidae</named-content></kwd></kwd-group><mixed-citation publication-type="journal"><person-group><name><surname>Assmann</surname><given-names>Thorsten</given-names></name><name><surname>Boutaud</surname><given-names>Estève</given-names></name><name><surname>Buse</surname><given-names>Jörn</given-names></name><name><surname>Gebert</surname><given-names>Jörg</given-names></name><name><surname>Drees</surname><given-names>Claudia</given-names></name><name><surname>Friedman</surname><given-names>Ariel-Leib-Leonid</given-names></name><name><surname>Khoury</surname><given-names>Fares</given-names></name><name><surname>Marcus</surname><given-names>Tamar</given-names></name><name><surname>Orbach</surname><given-names>Eylon</given-names></name><name><surname>Ittai Renan</surname><given-names/></name><name><surname>Schmidt</surname><given-names>Constantin</given-names></name><name><surname>Zumstein</surname><given-names>Pascale</given-names></name></person-group><article-title>The tiger beetles (<tp:taxon-name><tp:taxon-name-part taxon-name-part-type="order">Coleoptera</tp:taxon-name-part></tp:taxon-name>, <tp:taxon-name><tp:taxon-name-part taxon-name-part-type="family">Cicindelidae</tp:taxon-name-part></tp:taxon-name>) of the southern Levant and adjacent territories: from cybertaxonomy to conservation biology</article-title><source>Zookeys</source><day>5</day><month>2</month><year>2018</year><volume>2018</volume><issue>734</issue><fpage>43</fpage><lpage>103</lpage><pub-id pub-id-type="doi">10.3897/zookeys.734.21989</pub-id></mixed-citation></tp:treatment-meta><tp:nomenclature><label>24.</label><tp:taxon-name>
              <tp:taxon-name-part taxon-name-part-type="genus" reg="Myriochila">Myriochila</tp:taxon-name-part> (<tp:taxon-name-part taxon-name-part-type="subgenus" reg="Monelica">Monelica</tp:taxon-name-part>) <tp:taxon-name-part taxon-name-part-type="species" reg="dorsata">dorsata</tp:taxon-name-part></tp:taxon-name><tp:taxon-authority>(Brullé, 1834)</tp:taxon-authority></tp:nomenclature><tp:treatment-sec sec-type="habitat" id="SECID0EUBAK"><title>Habitat.</title><p>Semi-desert and savanna habitats (<xref ref-type="bibr" rid="B112">Werner 2000</xref>).</p></tp:treatment-sec><tp:treatment-sec sec-type="phenology" id="SECID0E5BAK"><title>Phenology.</title><p>Unknown.</p></tp:treatment-sec><tp:treatment-sec sec-type="distribution" id="SECID0EDCAK"><title>Distribution range.</title><p>Southern Sahel zone from Mauritania and Senegal to Sudan (<xref ref-type="bibr" rid="B112">Werner 2000</xref>). Listed by <xref ref-type="bibr" rid="B63">Horn and Roeschke (1891)</xref> also for Egypt. <xref ref-type="bibr" rid="B61">Horn (1931)</xref> knew of four specimens labelled “Egypt”, all from different collections. Therefore it seems unlikely that all records are mislabelled. Nonetheless, the records may refer to Egypt in its historical sense which includes parts of modern-day Sudan (cf. <xref ref-type="bibr" rid="B5">Alfieri 1976</xref>).</p></tp:treatment-sec><tp:treatment-sec sec-type="distribution" id="SECID0EZCAK"><title>Distribution in the southern Levant.</title><p>No record.</p></tp:treatment-sec><ref-list><ref id="B112"><mixed-citation xmlns:xlink="http://www.w3.org/1999/xlink" xlink:type="simple">
          <person-group><name name-style="western"><surname>Werner</surname><given-names>K</given-names></name></person-group> (<year>2000</year>) <source>The tiger beetles of Africa 2.</source> <publisher-name>Taita Publishers</publisher-name>, <publisher-loc>Hradec Kralove</publisher-loc>, <size units="page">208 pp</size>.</mixed-citation></ref><ref id="B63"><mixed-citation xmlns:xlink="http://www.w3.org/1999/xlink" xlink:type="simple">
          <person-group><name name-style="western"><surname>Horn</surname><given-names>W</given-names></name><name name-style="western"><surname>Roeschke</surname><given-names>H</given-names></name></person-group> (<year>1891</year>) Monographie der Paläarktischen Cicindelen: Analytisch bearbeitet mit besonderer Berücksichtigung der Variationsfähigkeit und geographischen Verbreitung. Selbstverlag der Verfasser, Berlin.</mixed-citation></ref><ref id="B61"><mixed-citation xmlns:xlink="http://www.w3.org/1999/xlink" xlink:type="simple">
          <person-group><name name-style="western"><surname>Horn</surname><given-names>W</given-names></name></person-group> (<year>1931</year>) Zur Kenntnis der Cicindelen-Fauna von Cypern, Syrien, Sizilien, Aegypten und Süd-Griechenland (insbesondere der geographischen Verbreitung der Arten <italic><tp:taxon-name><tp:taxon-name-part taxon-name-part-type="genus">Cicindela</tp:taxon-name-part> <tp:taxon-name-part taxon-name-part-type="species">aphrodisia</tp:taxon-name-part></tp:taxon-name></italic> Baudi, <italic><tp:taxon-name><tp:taxon-name-part taxon-name-part-type="genus">C.</tp:taxon-name-part> <tp:taxon-name-part taxon-name-part-type="species">campestris</tp:taxon-name-part> <tp:taxon-name-part taxon-name-part-type="subspecies">suffriani</tp:taxon-name-part></tp:taxon-name></italic> Loew, <italic><tp:taxon-name><tp:taxon-name-part taxon-name-part-type="genus">C.</tp:taxon-name-part> <tp:taxon-name-part taxon-name-part-type="species">contorta</tp:taxon-name-part></tp:taxon-name></italic> Fisch. und <italic><tp:taxon-name><tp:taxon-name-part taxon-name-part-type="genus"/><tp:taxon-name-part taxon-name-part-type="species">dorsata</tp:taxon-name-part></tp:taxon-name></italic> Br., sowie <italic><tp:taxon-name><tp:taxon-name-part taxon-name-part-type="genus">C.</tp:taxon-name-part> <tp:taxon-name-part taxon-name-part-type="species">aulica</tp:taxon-name-part></tp:taxon-name></italic> Dej.). Bulletin de la Societe Royale Entomologique d’Egypte Séance du 17 November: 157–163.</mixed-citation></ref><ref id="B5"><mixed-citation xmlns:xlink="http://www.w3.org/1999/xlink" xlink:type="simple">
          <person-group><name name-style="western"><surname>Alfieri</surname><given-names>A</given-names></name></person-group> (<year>1976</year>) <article-title>The <tp:taxon-name><tp:taxon-name-part taxon-name-part-type="order">Coleoptera</tp:taxon-name-part></tp:taxon-name> of Egypt.</article-title> <source>Mémoires de la Société Entomologique de Égypte</source> <volume>5</volume>: <fpage>1</fpage>–<lpage>361</lpage>.</mixed-citation></ref></ref-list></tp:taxon-treatment>
