# Supplementary material for: The tiger beetles (Coleoptera, Cicindelidae) of the southern Levant and adjacent territories: from cybertaxonomy to conservation biology
Source: Zookeys. 2018 Feb 5;(734):43–103. doi: 10.3897/zookeys.734.21989 (PMC5904327; doi:10.3897/zookeys.734.21989)
Supplement: XML Treatment for Hypaetha singularis [file zookeys.734.21989-treatment25.xml]

<!DOCTYPE tp:taxon-treatment
  PUBLIC "-//TaxonX//DTD Taxonomic Treatment Publishing DTD v0 20100105//EN" "tax-treatment-NSO.dtd">
<tp:taxon-treatment xmlns:tp="http://www.plazi.org/taxpub"><tp:treatment-meta><kwd-group><label>Taxon classification</label><kwd><named-content xmlns:xlink="http://www.w3.org/1999/xlink" content-type="kingdom">Animalia</named-content></kwd><kwd><named-content xmlns:xlink="http://www.w3.org/1999/xlink" content-type="order">Coleoptera</named-content></kwd><kwd><named-content xmlns:xlink="http://www.w3.org/1999/xlink" content-type="family">Cicindelidae</named-content></kwd></kwd-group><mixed-citation publication-type="journal"><person-group><name><surname>Assmann</surname><given-names>Thorsten</given-names></name><name><surname>Boutaud</surname><given-names>Estève</given-names></name><name><surname>Buse</surname><given-names>Jörn</given-names></name><name><surname>Gebert</surname><given-names>Jörg</given-names></name><name><surname>Drees</surname><given-names>Claudia</given-names></name><name><surname>Friedman</surname><given-names>Ariel-Leib-Leonid</given-names></name><name><surname>Khoury</surname><given-names>Fares</given-names></name><name><surname>Marcus</surname><given-names>Tamar</given-names></name><name><surname>Orbach</surname><given-names>Eylon</given-names></name><name><surname>Ittai Renan</surname><given-names/></name><name><surname>Schmidt</surname><given-names>Constantin</given-names></name><name><surname>Zumstein</surname><given-names>Pascale</given-names></name></person-group><article-title>The tiger beetles (<tp:taxon-name><tp:taxon-name-part taxon-name-part-type="order">Coleoptera</tp:taxon-name-part></tp:taxon-name>, <tp:taxon-name><tp:taxon-name-part taxon-name-part-type="family">Cicindelidae</tp:taxon-name-part></tp:taxon-name>) of the southern Levant and adjacent territories: from cybertaxonomy to conservation biology</article-title><source>Zookeys</source><day>5</day><month>2</month><year>2018</year><volume>2018</volume><issue>734</issue><fpage>43</fpage><lpage>103</lpage><pub-id pub-id-type="doi">10.3897/zookeys.734.21989</pub-id></mixed-citation></tp:treatment-meta><tp:nomenclature><label>25.</label><tp:taxon-name>
              <tp:taxon-name-part taxon-name-part-type="genus" reg="Hypaetha">Hypaetha</tp:taxon-name-part>
              <tp:taxon-name-part taxon-name-part-type="species" reg="singularis">singularis</tp:taxon-name-part>
            </tp:taxon-name><tp:taxon-authority>(Chaudoir, 1876)</tp:taxon-authority></tp:nomenclature><tp:treatment-sec sec-type="habitat" id="SECID0ECEAK"><title>Habitat.</title><p>Sandy seashores (<xref ref-type="bibr" rid="B1">Abdel-Dayem et al. 2003</xref>).</p></tp:treatment-sec><tp:treatment-sec sec-type="phenology" id="SECID0EMEAK"><title>Phenology.</title><p>Recorded in Egypt from May to August (<xref ref-type="bibr" rid="B1">Abdel-Dayem et al. 2003</xref>, <xref ref-type="bibr" rid="B82">Matalin and Chikatunov 2016</xref>). In <abbrev xmlns:xlink="http://www.w3.org/1999/xlink" content-type="institution" xlink:title="Steinhard Museum of Natural History, National Collections, Tel Aviv University, Tel Aviv, Israel" id="ABBRID0E1EAK" xlink:type="simple">SMNHTAU</abbrev> are also specimens collected in September (own observation).</p><fig id="F23" position="float" orientation="portrait"><label>Figure 47.</label><caption><p>Median lobe of the aedeagus of <italic><tp:taxon-name><tp:taxon-name-part taxon-name-part-type="genus" reg="Hypaetha">Hypaetha</tp:taxon-name-part> <tp:taxon-name-part taxon-name-part-type="species" reg="singularis">singularis</tp:taxon-name-part></tp:taxon-name></italic>.</p></caption><graphic xmlns:xlink="http://www.w3.org/1999/xlink" xlink:href="zookeys-734-043-g022.jpg" position="float" orientation="portrait" xlink:type="simple" id="oo_183628.jpg"/></fig><fig id="F24" position="float" orientation="portrait"><label>Figure 48.</label><caption><p>Head in lateral view: <italic><tp:taxon-name><tp:taxon-name-part taxon-name-part-type="genus" reg="Calomera">Calomera</tp:taxon-name-part> <tp:taxon-name-part taxon-name-part-type="species" reg="alboguttata">alboguttata</tp:taxon-name-part></tp:taxon-name></italic> (above) and <italic><tp:taxon-name><tp:taxon-name-part taxon-name-part-type="genus" reg="Habrodera">Habrodera</tp:taxon-name-part> <tp:taxon-name-part taxon-name-part-type="species" reg="nilotica">nilotica</tp:taxon-name-part></tp:taxon-name></italic> (below).</p></caption><graphic xmlns:xlink="http://www.w3.org/1999/xlink" xlink:href="zookeys-734-043-g023.jpg" position="float" orientation="portrait" xlink:type="simple" id="oo_183629.jpg"/></fig><fig id="F25" position="float" orientation="portrait"><label>Figure 49.</label><caption><p>Metafemora, lateral view on lower side: <italic><tp:taxon-name><tp:taxon-name-part taxon-name-part-type="genus" reg="Calomera">C.</tp:taxon-name-part> <tp:taxon-name-part taxon-name-part-type="species" reg="aulica">aulica</tp:taxon-name-part></tp:taxon-name></italic> (left), <italic><tp:taxon-name><tp:taxon-name-part taxon-name-part-type="genus" reg="Calomera">C.</tp:taxon-name-part> <tp:taxon-name-part taxon-name-part-type="species" reg="aulicoides">aulicoides</tp:taxon-name-part></tp:taxon-name></italic> (right).</p></caption><graphic xmlns:xlink="http://www.w3.org/1999/xlink" xlink:href="zookeys-734-043-g024.jpg" position="float" orientation="portrait" xlink:type="simple" id="oo_183630.jpg"/></fig><fig id="F26" position="float" orientation="portrait"><label>Figure 50.</label><caption><p>Head of <italic><tp:taxon-name><tp:taxon-name-part taxon-name-part-type="genus" reg="Calomera">Calomera</tp:taxon-name-part></tp:taxon-name></italic> species in dorsal view: <italic><tp:taxon-name><tp:taxon-name-part taxon-name-part-type="genus" reg="Calomera">C.</tp:taxon-name-part> <tp:taxon-name-part taxon-name-part-type="species" reg="diania">diania</tp:taxon-name-part></tp:taxon-name></italic> (left), <italic><tp:taxon-name><tp:taxon-name-part taxon-name-part-type="genus" reg="Calomera">C.</tp:taxon-name-part> <tp:taxon-name-part taxon-name-part-type="species" reg="aulica">aulica</tp:taxon-name-part></tp:taxon-name></italic> (right).</p></caption><graphic xmlns:xlink="http://www.w3.org/1999/xlink" xlink:href="zookeys-734-043-g025.jpg" position="float" orientation="portrait" xlink:type="simple" id="oo_183631.jpg"/></fig><fig id="F27" position="float" orientation="portrait"><label>Figure 51.</label><caption><p>Head of <italic><tp:taxon-name><tp:taxon-name-part taxon-name-part-type="genus" reg="Calomera">Calomera</tp:taxon-name-part></tp:taxon-name></italic> species in dorsal view: <italic><tp:taxon-name><tp:taxon-name-part taxon-name-part-type="genus" reg="Calomera">C.</tp:taxon-name-part> <tp:taxon-name-part taxon-name-part-type="species" reg="aphrodisia">aphrodisia</tp:taxon-name-part></tp:taxon-name></italic> (left), <italic><tp:taxon-name><tp:taxon-name-part taxon-name-part-type="genus" reg="Calomera">C.</tp:taxon-name-part> <tp:taxon-name-part taxon-name-part-type="species" reg="aulicoides">aulicoides</tp:taxon-name-part></tp:taxon-name></italic> (right).</p></caption><graphic xmlns:xlink="http://www.w3.org/1999/xlink" xlink:href="zookeys-734-043-g026.jpg" position="float" orientation="portrait" xlink:type="simple" id="oo_183632.jpg"/></fig><fig id="F28" position="float" orientation="portrait"><label>Figure 52.</label><caption><p>Head of <italic><tp:taxon-name><tp:taxon-name-part taxon-name-part-type="genus" reg="Calomera">Calomera</tp:taxon-name-part> <tp:taxon-name-part taxon-name-part-type="species" reg="littoralis">littoralis</tp:taxon-name-part> <tp:taxon-name-part taxon-name-part-type="subspecies" reg="winkleri">winkleri</tp:taxon-name-part></tp:taxon-name></italic>: with regular form of left mandible (left) and a small fourth tooth on the inner side of left mandible (arrow, right).</p></caption><graphic xmlns:xlink="http://www.w3.org/1999/xlink" xlink:href="zookeys-734-043-g027.jpg" position="float" orientation="portrait" xlink:type="simple" id="oo_183633.jpg"/></fig><fig id="F29" position="float" orientation="portrait"><label>Figure 53.</label><caption><p>Tibial spurs and 1<sup>st</sup> tarsal segment of <italic><tp:taxon-name><tp:taxon-name-part taxon-name-part-type="genus" reg="Calomera">Calomera</tp:taxon-name-part> <tp:taxon-name-part taxon-name-part-type="species" reg="littoralis">littoralis</tp:taxon-name-part> <tp:taxon-name-part taxon-name-part-type="subspecies" reg="winkleri">winkleri</tp:taxon-name-part></tp:taxon-name></italic> (left) and <italic><tp:taxon-name><tp:taxon-name-part taxon-name-part-type="genus" reg="Calomera">Calomera</tp:taxon-name-part> <tp:taxon-name-part taxon-name-part-type="species" reg="aulicoides">aulicoides</tp:taxon-name-part></tp:taxon-name></italic> (right).</p></caption><graphic xmlns:xlink="http://www.w3.org/1999/xlink" xlink:href="zookeys-734-043-g028.jpg" position="float" orientation="portrait" xlink:type="simple" id="oo_183634.jpg"/></fig><fig id="F30" position="float" orientation="portrait"><label>Figure 54.</label><caption><p>1<sup>st</sup> antennal segment: with only one erect distal seta (<italic><tp:taxon-name><tp:taxon-name-part taxon-name-part-type="genus" reg="Calomera">Calomera</tp:taxon-name-part> <tp:taxon-name-part taxon-name-part-type="species" reg="alboguttata">alboguttata</tp:taxon-name-part></tp:taxon-name></italic>; above) and with one erect distal seta and additional recumbent white setae (<italic><tp:taxon-name><tp:taxon-name-part taxon-name-part-type="genus" reg="Lophyra">Lophyra</tp:taxon-name-part> <tp:taxon-name-part taxon-name-part-type="species" reg="histrio">histrio</tp:taxon-name-part></tp:taxon-name></italic>; below).</p></caption><graphic xmlns:xlink="http://www.w3.org/1999/xlink" xlink:href="zookeys-734-043-g029.jpg" position="float" orientation="portrait" xlink:type="simple" id="oo_183635.jpg"/></fig><fig id="F31" position="float" orientation="portrait"><label>Figure 55.</label><caption><p>Forebody of cicindelid species: <italic><tp:taxon-name><tp:taxon-name-part taxon-name-part-type="genus" reg="Hypaetha">Hypaetha</tp:taxon-name-part> <tp:taxon-name-part taxon-name-part-type="species" reg="singularis">singularis</tp:taxon-name-part></tp:taxon-name></italic> (above, left), <italic><tp:taxon-name><tp:taxon-name-part taxon-name-part-type="genus" reg="Habrodera">Habrodera</tp:taxon-name-part> <tp:taxon-name-part taxon-name-part-type="species" reg="nilotica">nilotica</tp:taxon-name-part></tp:taxon-name></italic> (above, right), and <italic><tp:taxon-name><tp:taxon-name-part taxon-name-part-type="genus" reg="Calomera">Calomera</tp:taxon-name-part> <tp:taxon-name-part taxon-name-part-type="species" reg="alboguttata">alboguttata</tp:taxon-name-part></tp:taxon-name></italic> (below).</p></caption><graphic xmlns:xlink="http://www.w3.org/1999/xlink" xlink:href="zookeys-734-043-g030.jpg" position="float" orientation="portrait" xlink:type="simple" id="oo_183636.jpg"/></fig><fig id="F32" position="float" orientation="portrait"><label>Figure 56.</label><caption><p>Overview of the main functions of the application TIGER BEETLES ID. This stand-alone application for mobile Android devices (smartphones, tablets) can be freely downloaded at <ext-link xmlns:xlink="http://www.w3.org/1999/xlink" xlink:type="simple" ext-link-type="doi" xlink:href="10.3897/zookeys.734.21989.suppl1">https://doi.org/10.3897/zookeys.734.21989.suppl1</ext-link>.</p></caption><graphic xmlns:xlink="http://www.w3.org/1999/xlink" xlink:href="zookeys-734-043-g031.jpg" position="float" orientation="portrait" xlink:type="simple" id="oo_183637.jpg"/></fig></tp:treatment-sec><tp:treatment-sec sec-type="distribution" id="SECID0E2PAK"><title>Distribution range.</title><p>From Egypt east of the Nile to the Arabian Desert (Oman, Yemen), also found in tropical Africa (<xref ref-type="bibr" rid="B112">Werner 2000</xref>; <xref ref-type="bibr" rid="B114">Wiesner 1992</xref>).</p></tp:treatment-sec><tp:treatment-sec sec-type="distribution" id="SECID0EJQAK"><title>Distribution in the southern Levant.</title><p>Only in southern Sinai (<xref ref-type="bibr" rid="B1">Abdel-Dayem et al. 2003</xref>; <xref ref-type="bibr" rid="B87">Nussbaum 1987</xref>), from where the <abbrev xmlns:xlink="http://www.w3.org/1999/xlink" content-type="institution" xlink:title="Steinhard Museum of Natural History, National Collections, Tel Aviv University, Tel Aviv, Israel" id="ABBRID0EXQAK" xlink:type="simple">SMNHTAU</abbrev> records also originate (<xref ref-type="bibr" rid="B82">Matalin and Chikatunov 2016</xref>). <xref ref-type="bibr" rid="B93">Ptashkovsky (2013)</xref> recorded the species for Israel, but no verifiable records are found in <abbrev xmlns:xlink="http://www.w3.org/1999/xlink" content-type="institution" xlink:title="Steinhard Museum of Natural History, National Collections, Tel Aviv University, Tel Aviv, Israel" id="ABBRID0EERAK" xlink:type="simple">SMNHTAU</abbrev>, which includes the collection of Ptashkovsky.</p><!--PageBreak--><!--PageBreak--></tp:treatment-sec><ref-list><ref id="B1"><mixed-citation xmlns:xlink="http://www.w3.org/1999/xlink" xlink:type="simple">
          <person-group><name name-style="western"><surname>Abdel-Dayem</surname><given-names>MS</given-names></name><name name-style="western"><surname>El-Haewagri</surname><given-names>MSA</given-names></name><name name-style="western"><surname>Yassan</surname><given-names>SA</given-names></name></person-group> (<year>2003</year>) <article-title>A review of the Egyptian species of tiger beetles (<tp:taxon-name><tp:taxon-name-part taxon-name-part-type="order">Coleoptera</tp:taxon-name-part></tp:taxon-name>, <tp:taxon-name><tp:taxon-name-part taxon-name-part-type="family">Carabidae</tp:taxon-name-part></tp:taxon-name>, <tp:taxon-name><tp:taxon-name-part taxon-name-part-type="family">Cicindelidae</tp:taxon-name-part></tp:taxon-name>).</article-title> <source>Bulletin of the Entomological Society of Egypt</source> <volume>80</volume>: <fpage>193</fpage>–<lpage>217</lpage>.</mixed-citation></ref><ref id="B82"><mixed-citation xmlns:xlink="http://www.w3.org/1999/xlink" xlink:type="simple">
          <person-group><name name-style="western"><surname>Matalin</surname><given-names>AV</given-names></name><name name-style="western"><surname>Chikatunov</surname><given-names>VI</given-names></name></person-group> (<year>2016</year>) <article-title>The tiger beetles (<tp:taxon-name><tp:taxon-name-part taxon-name-part-type="order">Coleoptera</tp:taxon-name-part></tp:taxon-name>, <tp:taxon-name><tp:taxon-name-part taxon-name-part-type="family">Carabidae</tp:taxon-name-part></tp:taxon-name>, <tp:taxon-name><tp:taxon-name-part taxon-name-part-type="subfamily">Cicindelinae</tp:taxon-name-part></tp:taxon-name>) of Israel and adjacent lands.</article-title> <source>ZooKeys</source> <volume>578</volume>: <fpage>115</fpage>–<lpage>160</lpage>. <ext-link xlink:type="simple" ext-link-type="doi" xlink:href="10.3897/zookeys.578.7383">https://doi.org/10.3897/zookeys.578.7383</ext-link></mixed-citation></ref><ref id="B112"><mixed-citation xmlns:xlink="http://www.w3.org/1999/xlink" xlink:type="simple">
          <person-group><name name-style="western"><surname>Werner</surname><given-names>K</given-names></name></person-group> (<year>2000</year>) <source>The tiger beetles of Africa 2.</source> <publisher-name>Taita Publishers</publisher-name>, <publisher-loc>Hradec Kralove</publisher-loc>, <size units="page">208 pp</size>.</mixed-citation></ref><ref id="B114"><mixed-citation xmlns:xlink="http://www.w3.org/1999/xlink" xlink:type="simple">
          <person-group><name name-style="western"><surname>Wiesner</surname><given-names>J</given-names></name></person-group> (<year>1992</year>) <source>Checklist of the tiger beetles of the world.</source> <publisher-name>Erna Bauer</publisher-name>, <publisher-loc>Keltern</publisher-loc>, <size units="page">364 pp</size>.</mixed-citation></ref><ref id="B87"><mixed-citation xmlns:xlink="http://www.w3.org/1999/xlink" xlink:type="simple">
          <person-group><name name-style="western"><surname>Nussbaum</surname><given-names>Y</given-names></name></person-group> (<year>1987</year>) <article-title>Tiger beetles of Israel and Sinai (<tp:taxon-name><tp:taxon-name-part taxon-name-part-type="order">Coleoptera</tp:taxon-name-part></tp:taxon-name>: <tp:taxon-name><tp:taxon-name-part taxon-name-part-type="family">Cicindelidae</tp:taxon-name-part></tp:taxon-name>).</article-title> <source>YES Quarterly</source> <volume>4</volume>: <fpage>7</fpage>–<lpage>15</lpage>.</mixed-citation></ref><ref id="B93"><mixed-citation xmlns:xlink="http://www.w3.org/1999/xlink" xlink:type="simple">
          <person-group><name name-style="western"><surname>Ptashkovsky</surname><given-names>Y</given-names></name></person-group> (<year>2013</year>) Beetles of Israel. self-published, Tel Aviv.</mixed-citation></ref></ref-list></tp:taxon-treatment>
