# Supplementary material for: The tiger beetles (Coleoptera, Cicindelidae) of the southern Levant and adjacent territories: from cybertaxonomy to conservation biology
Source: Zookeys. 2018 Feb 5;(734):43–103. doi: 10.3897/zookeys.734.21989 (PMC5904327; doi:10.3897/zookeys.734.21989)
Supplement: XML Treatment for Lophyra histrio [file zookeys.734.21989-treatment28.xml]

<!DOCTYPE tp:taxon-treatment
  PUBLIC "-//TaxonX//DTD Taxonomic Treatment Publishing DTD v0 20100105//EN" "tax-treatment-NSO.dtd">
<tp:taxon-treatment xmlns:tp="http://www.plazi.org/taxpub"><tp:treatment-meta><kwd-group><label>Taxon classification</label><kwd><named-content xmlns:xlink="http://www.w3.org/1999/xlink" content-type="kingdom">Animalia</named-content></kwd><kwd><named-content xmlns:xlink="http://www.w3.org/1999/xlink" content-type="order">Coleoptera</named-content></kwd><kwd><named-content xmlns:xlink="http://www.w3.org/1999/xlink" content-type="family">Cicindelidae</named-content></kwd></kwd-group><mixed-citation publication-type="journal"><person-group><name><surname>Assmann</surname><given-names>Thorsten</given-names></name><name><surname>Boutaud</surname><given-names>Estève</given-names></name><name><surname>Buse</surname><given-names>Jörn</given-names></name><name><surname>Gebert</surname><given-names>Jörg</given-names></name><name><surname>Drees</surname><given-names>Claudia</given-names></name><name><surname>Friedman</surname><given-names>Ariel-Leib-Leonid</given-names></name><name><surname>Khoury</surname><given-names>Fares</given-names></name><name><surname>Marcus</surname><given-names>Tamar</given-names></name><name><surname>Orbach</surname><given-names>Eylon</given-names></name><name><surname>Ittai Renan</surname><given-names/></name><name><surname>Schmidt</surname><given-names>Constantin</given-names></name><name><surname>Zumstein</surname><given-names>Pascale</given-names></name></person-group><article-title>The tiger beetles (<tp:taxon-name><tp:taxon-name-part taxon-name-part-type="order">Coleoptera</tp:taxon-name-part></tp:taxon-name>, <tp:taxon-name><tp:taxon-name-part taxon-name-part-type="family">Cicindelidae</tp:taxon-name-part></tp:taxon-name>) of the southern Levant and adjacent territories: from cybertaxonomy to conservation biology</article-title><source>Zookeys</source><day>5</day><month>2</month><year>2018</year><volume>2018</volume><issue>734</issue><fpage>43</fpage><lpage>103</lpage><pub-id pub-id-type="doi">10.3897/zookeys.734.21989</pub-id></mixed-citation></tp:treatment-meta><tp:nomenclature><label>28.</label><tp:taxon-name>
              <tp:taxon-name-part taxon-name-part-type="genus" reg="Lophyra">Lophyra</tp:taxon-name-part>
              <tp:taxon-name-part taxon-name-part-type="species" reg="histrio">histrio</tp:taxon-name-part>
            </tp:taxon-name><tp:taxon-authority>(Tschitschérine, 1903)</tp:taxon-authority></tp:nomenclature><tp:treatment-sec sec-type="habitat" id="SECID0EEZAK"><title>Habitat.</title><p>On beaches, in salt marshlands and in freshwater habitats; can be found together with <italic><tp:taxon-name><tp:taxon-name-part taxon-name-part-type="genus" reg="Calomera">C.</tp:taxon-name-part> <tp:taxon-name-part taxon-name-part-type="species" reg="fischeri">fischeri</tp:taxon-name-part></tp:taxon-name></italic> (<xref ref-type="bibr" rid="B115">Wiesner 1996</xref>).</p></tp:treatment-sec><tp:treatment-sec sec-type="phenology" id="SECID0EZZAK"><title>Phenology.</title><p>February to September (<xref ref-type="bibr" rid="B115">Wiesner 1996</xref>).</p></tp:treatment-sec><tp:treatment-sec sec-type="distribution" id="SECID0ED1AK"><title>Distribution range.</title><p>From the Arabian Peninsula to India (<xref ref-type="bibr" rid="B114">Wiesner 1992</xref>).</p></tp:treatment-sec><tp:treatment-sec sec-type="distribution" id="SECID0EN1AK"><title>Distribution in the southern Levant.</title><p>No record.</p></tp:treatment-sec><ref-list><ref id="B115"><mixed-citation xmlns:xlink="http://www.w3.org/1999/xlink" xlink:type="simple">
          <person-group><name name-style="western"><surname>Wiesner</surname><given-names>J</given-names></name></person-group> (<year>1996</year>) <article-title>Weitere Mitteilungen über die <tp:taxon-name><tp:taxon-name-part taxon-name-part-type="family">Cicindelidae</tp:taxon-name-part></tp:taxon-name> (<tp:taxon-name><tp:taxon-name-part taxon-name-part-type="order">Coleoptera</tp:taxon-name-part></tp:taxon-name>) der Vereinigten Arabischen Emirate.</article-title> <source>Entomologische Zeitschrift</source> <volume>106</volume>: <fpage>382</fpage>–<lpage>384</lpage>.</mixed-citation></ref><ref id="B114"><mixed-citation xmlns:xlink="http://www.w3.org/1999/xlink" xlink:type="simple">
          <person-group><name name-style="western"><surname>Wiesner</surname><given-names>J</given-names></name></person-group> (<year>1992</year>) <source>Checklist of the tiger beetles of the world.</source> <publisher-name>Erna Bauer</publisher-name>, <publisher-loc>Keltern</publisher-loc>, <size units="page">364 pp</size>.</mixed-citation></ref></ref-list></tp:taxon-treatment>
